# Supplementary material for: Molecular robotic agents that survey molecular landscapes for information retrieval
Source: Nat Commun. 2024 Apr 17;15:3293. doi: 10.1038/s41467-024-46978-2 (PMC11024175; doi:10.1038/s41467-024-46978-2)
Supplement: Supplementary file 4 — Supplementary Data 1–3 [file 41467_2024_46978_MOESM4_ESM.xlsx]

## Sheet: Data 1
Supplementary Data 1. Sequences of plain origami staple strands
Name	Start	End	Sequence
	Helix#[base#]
Core body
Staple-1[32]-3[31]	1[32]	3[31]	AGGCTCCAGAGGCTTTGAGGACACGGGTAA
Staple-3[32]-5[31]	3[32]	5[31]	AATACGTTTGAAAGAGGACAGACTGACCTT
Staple-5[32]-7[31]	5[32]	7[31]	CATCAAGTAAAACGAACTAACGAGTTGAGA
Staple-7[32]-9[31]	7[32]	9[31]	TTTAGGACAAATGCTTTAAACAATCAGGTC
Staple-9[32]-11[31]	9[32]	11[31]	TTTACCCCAACATGTTTTAAATTTCCATAT
Staple-11[32]-13[31]	11[32]	13[31]	AACAGTTTTGTACCAAAAACATTTTATTTC
Staple-13[32]-15[31]	13[32]	15[31]	AACGCAAAATCGATGAACGGTACCGGTTGA
Staple-15[32]-17[31]	15[32]	17[31]	TAATCAGCGGATTGACCGTAATCGTAACCG
Staple-17[32]-19[31]	17[32]	19[31]	TGCATCTTTCCCAGTCACGACGGCCTGCAG
Staple-19[32]-21[31]	19[32]	21[31]	GTCGACTTCGGCCAACGCGCGGGGTTTTTC
Staple-21[32]-23[31]	21[32]	23[31]	TTTTCACTCAAAGGGCGAAAAACCATCACC
Staple-23[32]-22[48]	23[32]	22[48]	CAAATCAAGTTTTTTGGGGTCGAAACGTGGA
Staple-0[47]-1[31]	0[47]	1[31]	AGAAAGGAACAACTAAAGGAATTCAAAAAAA
Staple-2[47]-0[48]	2[47]	0[48]	ACGGCTACAAAAGGAGCCTTTAATGTGAGAAT
Staple-4[47]-2[48]	4[47]	2[48]	GACCAACTAATGCCACTACGAAGGGGGTAGCA
Staple-6[47]-4[48]	6[47]	4[48]	TACGTTAAAGTAATCTTGACAAGAACCGAACT
Staple-8[47]-6[48]	8[47]	6[48]	ATCCCCCTATACCACATTCAACTAGAAAAATC
Staple-10[47]-8[48]	10[47]	8[48]	CTGTAGCTTGACTATTATAGTCAGTTCATTGA
Staple-12[47]-10[48]	12[47]	10[48]	TAAATCGGGATTCCCAATTCTGCGATATAATG
Staple-14[47]-12[48]	14[47]	12[48]	AACAAGAGGGATAAAAATTTTTAGCATAAAGC
Staple-16[47]-14[48]	16[47]	14[48]	ACAAACGGAAAAGCCCCAAAAACACTGGAGCA
Staple-18[47]-16[48]	18[47]	16[48]	CCAGGGTTGCCAGTTTGAGGGGACCCGTGGGA
Staple-20[47]-18[48]	20[47]	18[48]	TTAATGAACTAGAGGATCCCCGGGGGGTAACG
Staple-22[47]-20[48]	22[47]	20[48]	CTCCAACGCAGTGAGACGGGCAACCAGCTGCA
Staple-1[64]-3[63]	1[64]	3[63]	TTTATCAGGACAGCATCGGAACGACACCAACC
Staple-3[64]-5[63]	3[64]	5[63]	TAAAACGAGGTCAATCATAAGGGAACCGGATA
Staple-5[64]-7[63]	5[64]	7[63]	TTCATTACGTCAGGACGTTGGGAAATGCAGAT
Staple-7[64]-9[63]	7[64]	9[63]	ACATAACGGGAATCGTCATAAATAAAGCAAAG
Staple-9[64]-11[63]	9[64]	11[63]	CGGATTGCAGAGCTTAATTGCTGAAACGAGTA
Staple-11[64]-13[63]	11[64]	13[63]	GATTTAGTCAATAAAGCCTCAGAGAACCCTCA
Staple-13[64]-15[63]	13[64]	15[63]	TATATTTTGTCATTGCCTGAGAGTGGAAGATT
Staple-15[64]-17[63]	15[64]	17[63]	GTATAAGCCAACCCGTCGGATTCTGACGACAG
Staple-17[64]-19[63]	17[64]	19[63]	TATCGGCCGCAAGGCGATTAAGTTTACCGAGC
Staple-19[64]-21[63]	19[64]	21[63]	TCGAATTCGGGAAACCTGTCGTGCAGCTGATT
Staple-21[64]-23[63]	21[64]	23[63]	GCCCTTCAGAGTCCACTATTAAAGGGTGCCGT
Staple-23[64]-22[80]	23[64]	22[80]	AAAGCACTAAATCGGAACCCTAATCCAGTT
Staple-0[79]-1[63]	0[79]	1[63]	ACAACTTTCAACAGTTTCAGCGGATGTATCGG
Staple-2[79]-0[80]	2[79]	0[80]	CAGCGAAACTTGCTTTCGAGGTGTTGCTAA
Staple-4[79]-2[80]	4[79]	2[80]	GCGCAGACAAGAGGCAAAAGAATCCCTCAG
Staple-6[79]-4[80]	6[79]	4[80]	TTATACCACCAAATCAACGTAACGAACGAG
Staple-8[79]-6[80]	8[79]	6[80]	AATACTGCCCAAAAGGAATTACGTGGCTCA
Staple-10[79]-8[80]	10[79]	8[80]	GATGGCTTATCAAAAAGATTAAGAGCGTCC
Staple-12[79]-10[80]	12[79]	10[80]	AAATTAAGTTGACCATTAGATACTTTTGCG
Staple-14[79]-12[80]	14[79]	12[80]	GCTATCAGAAATGCAATGCCTGAATTAGCA
Staple-16[79]-14[80]	16[79]	14[80]	GCGAGTAAAAATATTTAAATTGTTACAAAG
Staple-18[79]-16[80]	18[79]	16[80]	GATGTGCTTCAGGAAGATCGCACAATGTGA
Staple-20[79]-18[80]	20[79]	18[80]	TTCCAGTCGTAATCATGGTCATAAAAGGGG
Staple-22[79]-20[80]	22[79]	20[80]	TGGAACAACCGCCTGGCCCTGAGGCCCGCT
Staple-1[96]-3[95]	1[96]	3[95]	AAACAGCTTTTTGCGGGATCGTCAACACTAAA
Staple-3[96]-5[95]	3[96]	5[95]	ACACTCATCCATGTTACTTAGCCGAAAGCTGC
Staple-5[96]-7[95]	5[96]	7[95]	TCATTCAGATGCGATTTTAAGAACAGGCATAG
Staple-7[96]-9[95]	7[96]	9[95]	TAAGAGCAAATGTTTAGACTGGATAGGAAGCC
Staple-9[96]-11[95]	9[96]	11[95]	CGAAAGACTTTGATAAGAGGTCATATTTCGCA
Staple-11[96]-13[95]	11[96]	13[95]	AATGGTCAACAGGCAAGGCAAAGAGTAATGTG
Staple-13[96]-15[95]	13[96]	15[95]	TAGGTAAACTATTTTTGAGAGATCAAACGTTA
Staple-15[96]-17[95]	15[96]	17[95]	ATATTTTGGCTTTCATCAACATTATCCAGCCA
Staple-17[96]-19[95]	17[96]	19[95]	GCTTTCCGATTACGCCAGCTGGCGGCTGTTTC
Staple-19[96]-21[95]	19[96]	21[95]	CTGTGTGATTGCGTTGCGCTCACTAGAGTTGC
Staple-21[96]-23[95]	21[96]	23[95]	AGCAAGCGTAGGGTTGAGTGTTGTAGGGAGCC
Staple-23[96]-22[112]	23[96]	22[112]	CCCGATTTAGAGCTTGACGGGGAAAAAGAATA
Staple-0[111]-1[95]	0[111]	1[95]	TAAATGAATTTTCTGTATGGGATTAATTTCTT
Staple-2[111]-0[112]	2[111]	0[112]	AAGGCCGCTGATACCGATAGTTGCGACGTTAG
Staple-4[111]-2[112]	4[111]	2[112]	GACCTGCTCTTTGACCCCCAGCGAGGGAGTTA
Staple-6[111]-4[112]	6[111]	4[112]	ATTACCTTTGAATAAGGCTTGCCCAAATCCGC
Staple-8[111]-6[112]	8[111]	6[112]	AATAGTAAACACTATCATAACCCTCATTGTGA
Staple-10[111]-8[112]	10[111]	8[112]	TTGCTCCTTTCAAATATCGCGTTTGAGGGGGT
Staple-12[111]-10[112]	12[111]	10[112]	TAAATCATATAACCTGTTTAGCTAACCTTTAA
Staple-14[111]-12[112]	14[111]	12[112]	GAGGGTAGGATTCAAAAGGGTGAGACATCCAA
Staple-16[111]-14[112]	16[111]	14[112]	TGTAGCCATTAAAATTCGCATTAAATGCCGGA
Staple-18[111]-16[112]	18[111]	16[112]	TCTTCGCTGCACCGCTTCTGGTGCGGCCTTCC
Staple-20[111]-18[112]	20[111]	18[112]	CACATTAAAATTGTTATCCGCTCATGCGGGCC
Staple-22[111]-20[112]	22[111]	20[112]	GCCCGAGAGTCCACGCTGGTTTGCAGCTAACT
Staple-1[128]-3[127]	1[128]	3[127]	TGACAACTCGCTGAGGCTTGCATTATACCA
Staple-3[128]-5[127]	3[128]	5[127]	AGCGCGATGATAAATTGTGTCGTGACGAGA
Staple-5[128]-7[127]	5[128]	7[127]	AACACCAAATTTCAACTTTAATCGTTTACC
Staple-7[128]-9[127]	7[128]	9[127]	AGACGACAAAGAAGTTTTGCCATAATTCGA
Staple-9[128]-11[127]	9[128]	11[127]	GCTTCAATCAGGATTAGAGAGTTATTTTCA
Staple-11[128]-13[127]	11[128]	13[127]	TTTGGGGATAGTAGTAGCATTAAAAGGCCG
Staple-13[128]-15[127]	13[128]	15[127]	GAGACAGCTAGCTGATAAATTAATTTTTGT
Staple-15[128]-17[127]	15[128]	17[127]	TAAATCAAAATAATTCGCGTCTCGGAAACC
Staple-17[128]-19[127]	17[128]	19[127]	AGGCAAAGGGAAGGGCGATCGGCAATTCCA
Staple-19[128]-21[127]	19[128]	21[127]	CACAACAGGTGCCTAATGAGTGCCCAGCAG
Staple-21[128]-23[127]	21[128]	23[127]	GCGAAAAATCCCTTATAAATCAAGCCGGCG
Staple-23[128]-23[159]	23[128]	23[159]	AACGTGGCGAGAAAGGAAGGGAAACCAGTAA
Staple-0[143]-1[127]	0[143]	1[127]	TCTAAAGTTTTGTCGTCTTTCCAGCCGACAA
Staple-2[143]-1[159]	2[143]	1[159]	ATATTCGGAACCATCGCCCACGCAGAGAAGGA
Staple-4[143]-3[159]	4[143]	3[159]	TCATCGCCAACAAAGTACAACGGACGCCAGCA
Staple-6[143]-5[159]	6[143]	5[159]	GATGGTTTGAACGAGTAGTAAATTTACCATTA
Staple-8[143]-7[159]	8[143]	7[159]	CTTTTGCAGATAAAAACCAAAATAAAGACTCC
Staple-10[143]-9[159]	10[143]	9[159]	CCAACAGGAGCGAACCAGACCGGAGCCTTTAC
Staple-12[143]-11[159]	12[143]	11[159]	TTCTACTACGCGAGCTGAAAAGGTTACCGCGC
Staple-14[143]-13[159]	14[143]	13[159]	CAACCGTTTCAAATCACCATCAATTCGAGCCA
Staple-16[143]-15[159]	16[143]	15[159]	GCCATCAAGCTCATTTTTTAACCACAAATCCA
Staple-18[143]-17[159]	18[143]	17[159]	CAACTGTTGCGCCATTCGCCATTCAAACATCA
Staple-20[143]-19[159]	20[143]	19[159]	AAGCCTGGTACGAGCCGGAAGCATAGATGATG
Staple-22[143]-21[159]	22[143]	21[159]	TCGGCAAATCCTGTTTGATGGTGGACCCTCAA
Staple-1[160]-2[144]	1[160]	2[144]	TTAGGATTGGCTGAGACTCCTCAATAACCGAT
Staple-3[160]-4[144]	3[160]	4[144]	TTGACAGGCCACCACCAGAGCCGCGATTTGTA
Staple-5[160]-6[144]	5[160]	6[144]	GCAAGGCCTCACCAGTAGCACCATGGGCTTGA
Staple-7[160]-8[144]	7[160]	8[144]	TTATTACGAAGAACTGGCATGATTGCGAGAGG
Staple-9[160]-10[144]	9[160]	10[144]	AGAGAGAAAAAAATGAAAATAGCAAGCAAACT
Staple-11[160]-12[144]	11[160]	12[144]	CCAATAGCTCATCGTAGGAATCATGGCATCAA
Staple-13[160]-14[144]	13[160]	14[144]	GTAATAAGTTAGGCAGAGGCATTTATGATATT
Staple-15[160]-16[144]	15[160]	16[144]	ATCGCAAGTATGTAAATGCTGATGATAGGAAC
Staple-17[160]-18[144]	17[160]	18[144]	AGAAAACAAAGAAGATGATGAAACAGGCTGCG
Staple-19[160]-20[144]	19[160]	20[144]	GCAATTCACATATTCCTGATTATCAAAGTGTA
Staple-21[160]-22[144]	21[160]	22[144]	TCAATATCGAACCTCAAATATCAATTCCGAAA
Staple-23[160]-22[176]	23[160]	22[176]	TAAAAGGGACATTCTGGCCAACAAAGCATC
Staple-0[175]-0[144]	0[175]	0[144]	TCCACAGACAGCCCTCATAGTTAGCGTAACGA
Staple-2[175]-0[176]	2[175]	0[176]	TATTAAGAAGCGGGGTTTTGCTCGTAGCAT
Staple-4[175]-2[176]	4[175]	2[176]	CACCAGAAAGGTTGAGGCAGGTCATGAAAG
Staple-6[175]-4[176]	6[175]	4[176]	CAGCAAAAGGAAACGTCACCAATGAGCCGC
Staple-8[175]-6[176]	8[175]	6[176]	ATACCCAACAGTATGTTAGCAAATTAGAGC
Staple-10[175]-8[176]	10[175]	8[176]	TTAACGTCTAACATAAAAACAGGTAACGGA
Staple-12[175]-10[176]	12[175]	10[176]	TTTTATTTAAGCAAATCAGATATTTTTTGT
Staple-14[175]-12[176]	14[175]	12[176]	CATGTAATAGAATATAAAGTACCAAGCCGT
Staple-16[175]-14[176]	16[175]	14[176]	TATAACTAACAAAGAACGCGAGAACGCCAA
Staple-18[175]-16[176]	18[175]	16[176]	CTGAGCAAAAATTAATTACATTTTGGGTTA
Staple-20[175]-18[176]	20[175]	18[176]	ATTATCATTCAATATAATCCTGACAATTAC
Staple-22[175]-20[176]	22[175]	20[176]	ACCTTGCTTGGTCAGTTGGCAAAGAGCGGA
Staple-1[192]-3[191]	1[192]	3[191]	GCGGATAACCTATTATTCTGAAACAGACGATT
Staple-3[192]-5[191]	3[192]	5[191]	GGCCTTGAAGAGCCACCACCCTCAGAAACCAT
Staple-5[192]-7[191]	5[192]	7[191]	CGATAGCATTGAGCCATTTGGGAACGTAGAAA
Staple-7[192]-9[191]	7[192]	9[191]	ATACATACCGAGGAAACGCAATAAGAAGCGCA
Staple-9[192]-11[191]	9[192]	11[191]	TTAGACGGCCAAATAAGAAACGATAGAAGGCT
Staple-11[192]-13[191]	11[192]	13[191]	TATCCGGTCTCATCGAGAACAAGCGACAAAAG
Staple-13[192]-15[191]	13[192]	15[191]	GTAAAGTAATCGCCATATTTAACAAAACTTTT
Staple-15[192]-17[191]	15[192]	17[191]	TCAAATATAACCTCCGGCTTAGGTAACAATTT
Staple-17[192]-19[191]	17[192]	19[191]	CATTTGAAGGCGAATTATTCATTTTTGTTTGG
Staple-19[192]-21[191]	19[192]	21[191]	ATTATACTAAGAAACCACCAGAAGTCAACAGT
Staple-21[192]-23[191]	21[192]	23[191]	TGAAAGGAGCAAATGAAAAATCTAGAGATAGA
Staple-23[192]-22[208]	23[192]	22[208]	ACCCTTCTGACCTGAAAGCGTAAGACGCTGAG
Staple-0[207]-1[191]	0[207]	1[191]	TCACCAGTACAAACTACAACGCCTAGTACCAG
Staple-2[207]-0[208]	2[207]	0[208]	TTTCGGAAGTGCCGTCGAGAGGGTGAGTTTCG
Staple-4[207]-2[208]	4[207]	2[208]	CCACCCTCTATTCACAAACAAATACCTGCCTA
Staple-6[207]-4[208]	6[207]	4[208]	TCACCGACGCACCGTAATCAGTAGCAGAACCG
Staple-8[207]-6[208]	8[207]	6[208]	AAGGAAACATAAAGGTGGCAACATTATCACCG
Staple-10[207]-8[208]	10[207]	8[208]	ATCCCAATGAGAATTAACTGAACAGTTACCAG
Staple-12[207]-10[208]	12[207]	10[208]	GTACCGCAATTCTAAGAACGCGAGTATTATTT
Staple-14[207]-12[208]	14[207]	12[208]	AATTGAGAATTCTGTCCAGACGACTAAACCAA
Staple-16[207]-14[208]	16[207]	14[208]	ACCTTTTTATTTTAGTTAATTTCATAGGGCTT
Staple-18[207]-16[208]	18[207]	16[208]	CGCGCAGATTACCTTTTTTAATGGGAGAGACT
Staple-20[207]-18[208]	20[207]	18[208]	GCGGAACATCTGAATAATGGAAGGTACAAAAT
Staple-22[207]-20[208]	22[207]	20[208]	AGCCAGCAATTGAGGAAGGTTATCATCATTTT
Staple-1[224]-3[223]	1[224]	3[223]	GTATAGCAAACAGTTAATGCCCAATCCTCA
Staple-3[224]-5[223]	3[224]	5[223]	TTAAAGCCAGAGCCGCCACCCTCGACAGAA
Staple-5[224]-7[223]	5[224]	7[223]	TCAAGTTTCATTAAAGGTGAATATAAAAGA
Staple-7[224]-9[223]	7[224]	9[223]	AACGCAAAGATAGCCGAACAAACCCTGAAC
Staple-9[224]-11[223]	9[224]	11[223]	AAAGTCACAAAATAAACAGCCAGCGTTTTA
Staple-11[224]-13[223]	11[224]	13[223]	GCGAACCTCCAAGAACGGGTATGACAATAA
Staple-13[224]-15[223]	13[224]	15[223]	ACAACATGCCAACGCTCAACAGTCTTCTGA
Staple-15[224]-17[223]	15[224]	17[223]	CCTAAATCAAAATCATAGGTCTAAACAGTA
Staple-17[224]-19[223]	17[224]	19[223]	CATAAATCTTTGAATACCAAGTGTTAGAAC
Staple-19[224]-21[223]	19[224]	21[223]	CTACCATAGTTTGAGTAACATTTAAAATAT
Staple-21[224]-23[223]	21[224]	23[223]	CTTTAGGGCCTGCAACAGTGCCAATACGTG
Staple-23[224]-22[240]	23[224]	22[240]	GCACAGACAATATTTTTGAATGGGGTCAGTA
Staple-0[239]-1[223]	0[239]	1[223]	AGGAACCCATGTACCGTAACACTTGATATAA
Staple-2[239]-0[240]	2[239]	0[240]	GCCCGTATCCGGAATAGGTGTATCAGCCCAAT
Staple-4[239]-2[240]	4[239]	2[240]	GCCTCCCTCAGAATGGAAAGCGCAGTAACAGT
Staple-6[239]-4[240]	6[239]	4[240]	GAAATTATTGCCTTTAGCGTCAGACCGGAACC
Staple-8[239]-6[240]	8[239]	6[240]	AAGTAAGCAGACACCACGGAATAATATTGACG
Staple-10[239]-8[240]	10[239]	8[240]	GCCAGTTAGAGGGTAATTGAGCGCTTTAAGAA
Staple-12[239]-10[240]	12[239]	10[240]	CTTATCATTCCCGACTTGCGGGAGCCTAATTT
Staple-14[239]-12[240]	14[239]	12[240]	AGTATAAAGTTCAGCTAATGCAGATGTCTTTC
Staple-16[239]-14[240]	16[239]	14[240]	GAATTTATTTAATGGTTTGAAATATTCTTACC
Staple-18[239]-16[240]	18[239]	16[240]	CCTGATTGCAATATATGTGAGTGATCAATAGT
Staple-20[239]-18[240]	20[239]	18[240]	ATTTTAAAATCAAAATTATTTGCACGGATTCG
Staple-22[239]-20[240]	22[239]	20[240]	TTAACACCAGCACTAACAACTAATCGTTATTA
Staple-1[256]-3[255]	1[256]	3[255]	CAGGAGGTGGGGTCAGTGCCTTGAGTCTCTGA
Staple-3[256]-5[255]	3[256]	5[255]	ATTTACCGGGAACCAGAGCCACCACTGTAGCG
Staple-5[256]-7[255]	5[256]	7[255]	CGTTTTCAAGGGAGGGAAGGTAAAGTTTATTT
Staple-7[256]-9[255]	7[256]	9[255]	TGTCACAATCTTACCGAAGCCCTTTAATATCA
Staple-9[256]-11[255]	9[256]	11[255]	GAGAGATAGAGCGTCTTTCCAGAGGTTTTGAA
Staple-11[256]-13[255]	11[256]	13[255]	GCCTTAAACCAATCAATAATCGGCACGCGCCT
Staple-13[256]-15[255]	13[256]	15[255]	GTTTATCAATATGCGTTATACAAACCGACCGT
Staple-15[256]-17[255]	15[256]	17[255]	GTGATAAAAAGACGCTGAGAAGAGATAACCTT
Staple-17[256]-19[255]	17[256]	19[255]	GCTTCTGTTCGGGAGAAACAATAACGTAAAAC
Staple-19[256]-21[255]	19[256]	21[255]	AGAAATAAAAATCCTTTGCCCGAAAGATTAGA
Staple-21[256]-23[255]	21[256]	23[255]	GCCGTCAAAAAACAGAGGTGAGGCCTATTAGT
Staple-23[256]-22[272]	23[256]	22[272]	CTTTAATGCGCGAACTGATAGCCCCACCAG
Staple-0[271]-1[255]	0[271]	1[255]	CCACCCTCATTTTCAGGGATAGCAACCGTACT
Staple-2[271]-0[272]	2[271]	0[272]	GTTTTAACTTAGTACCGCCACCCAGAGCCA
Staple-4[271]-2[272]	4[271]	2[272]	AAATCACCTTCCAGTAAGCGTCAGTAATAA
Staple-6[271]-4[272]	6[271]	4[272]	ACCGATTGTCGGCATTTTCGGTCATAATCA
Staple-8[271]-6[272]	8[271]	6[272]	AATAGCTATCAATAGAAAATTCAACATTCA
Staple-10[271]-8[272]	10[271]	8[272]	ACGCTAACACCCACAAGAATTGAAAATAGC
Staple-12[271]-10[272]	12[271]	10[272]	TGTAGAAATCAAGATTAGTTGCTCTTACCA
Staple-14[271]-12[272]	14[271]	12[272]	TTAGTATCACAATAGATAAGTCCACGAGCA
Staple-16[271]-14[272]	16[271]	14[272]	CTTAGATTTAAGGCGTTAAATAAAGCCTGT
Staple-18[271]-16[272]	18[271]	16[272]	CTTTTACAAAATCGTCGCTATTAGCGATAG
Staple-20[271]-18[272]	20[271]	18[272]	CTCGTATTAGAAATTGCGTAGATACAGTAC
Staple-22[271]-20[272]	22[271]	20[272]	CAGAAGATTAGATAATACATTTGTCGACAA
Edge staples for chain formation for AFM tests
EdgR-2[295]-3[295]	2[295]	3[295]	ATACAGGAGTGTACTGTACATGGCTTTTGATG
EdgR-4[295]-5[295]	4[295]	5[295]	CGTTTGCCATCTTTTCATAGCCCCCTTATTAG
EdgR-6[295]-7[295]	6[295]	7[295]	CAAAGACAAAAGGGCGTATGGTTTACCAGCGC
EdgR-8[295]-9[295]	8[295]	9[295]	AGAGCAAGAAACAATGGTTAAGCCCAATAATA
EdgR-10[295]-11[295]	10[295]	11[295]	CAATTTTATCCTGAATATTTTGCACCCAGCTA
EdgR-12[295]-13[295]	12[295]	13[295]	TATCCCATCCTAATTTTGAACAAGAAAAATAA
EdgR-14[295]-15[295]	14[295]	15[295]	CATAATTACTAGAAAAGAATAAACACCGGAAT
EdgR-16[295]-17[295]	16[295]	17[295]	AATCCTTGAAAACATAATTAATTTTCCCTTAG
EdgR-18[295]-19[295]	18[295]	19[295]	AGATGAATATACAGTATTTCAGGTTTAACGTC
EdgR-20[295]-21[295]	20[295]	21[295]	AGACTTTACAAACAATAGGATTTAGAAGTATT
EdgR-22[295]-23[295]	22[295]	23[295]	AAAAATACCGAACGAACTAAAACATCGCCATT
EdgL-1[8]-0[8]	1[8]	0[8]	TCACGTTGAAAATCTCGCGAATAATAATTTTT
EdgL-3[8]-2[8]	3[8]	2[8]	AGGAAGTTTCCATTAATAAAGACTTTTTCATG
EdgL-5[8]-4[8]	5[8]	4[8]	CAGGCGCATAGGCTGGTGAACGGTGTACAGAC
EdgL-7[8]-6[8]	7[8]	6[8]	GGTAGAAAGATTCATCGAACAACATTATTACA
EdgL-9[8]-8[8]	9[8]	8[8]	TGACCATAAATCAAAAGTTCAGAAAACGAGAA
EdgL-11[8]-10[8]	11[8]	10[8]	GTGTCTGGAAGTTTCAATGCAACTAAAGTACG
EdgL-13[8]-12[8]	13[8]	12[8]	TTTTGCGGGAGAAGCCTATGACCCTGTAATAC
EdgL-15[8]-14[8]	15[8]	14[8]	GTCAATCATATGTACCATCGTAAAACTAGCAT
EdgL-17[8]-16[8]	17[8]	16[8]	GTGTAGATGGGCGCATGGGATAGGTCACGTTG
EdgL-19[8]-18[8]	19[8]	18[8]	AGTGCCAAGCTTGCATTTGTAAAACGACGGCC
EdgL-21[8]-20[8]	21[8]	20[8]	TATTGGGCGCCAGGGTGGAGAGGCGGTTTGCG

## Sheet: Data 2
Supplementary Data 2. Sequences of origami staple strands with extensions for probes/anchors
Name	Start	End	Sequence	Purification method
	Helix#[base#]
Staples with probe/anchor extensions for three-point tests
3pnt-prb1-5'	17[160]	18[144]	AACATATACATT CATCTCTCAGCTTTCT /iIsodG/ CGCTGG TTT AGAAAACAAAGAAGATGATGAAACAGGCTGCG	PAGE
3pnt-prb2-5'	12[79]	10[80]	TCTTCTCACTAT CTCTTGATCATCCACT /iIsodG/ CGCTGG TTT AAATTAAGTTGACCATTAGATACTTTTGCG	PAGE
3pnt-prb3-5'	7[160]	8[144]	ACACTCTTCAAT CTCCACCACTATTACT /iIsodG/ CGCTGG TTT TTATTACGAAGAACTGGCATGATTGCGAGAGG	PAGE
3pnt-prb1-3'	18[143]	17[159]	CAACTGTTGCGCCATTCGCCATTCAAACATCA TTT CCAGCG /iMe-isodC/ AGAAAGCTGAGAGATG AATGTATATGTT ACCTACCTAGCAATCT TTT	HPLC
3pnt-prb2-3'	14[79]	12[80]	GCTATCAGAAATGCAATGCCTGAATTAGCA TTT CCAGCG /iMe-isodC/ AGTGGATGATCAAGAG ATAGTGAGAAGA AGAAAGCTGAGAGATG TTT /3InvdT/	HPLC
3pnt-prb3-3'	8[143]	7[159]	CTTTTGCAGATAAAAACCAAAATAAAGACTCC TTT CCAGCG /iMe-isodC/ AGTAATAGTGGTGGAG ATTGAAGAGTGT AGTGGATGATCAAGAG TTT /3InvdT/	HPLC
3pnt-prb1-5'-afm	17[160]	18[144]	CTCAC AACATATACATT CATCTCTCAGCTTTCT T CTCAC T CGCTGG TTT AGAAAACAAAGAAGATGATGAAACAGGCTGCG	PAGE
3pnt-prb2-5'-afm	12[79]	10[80]	CTCAC AACATATACATT CTCTTGATCATCCACT T CTCAC T CGCTGG TTT AAATTAAGTTGACCATTAGATACTTTTGCG	PAGE
3pnt-prb3-5'-afm	7[160]	8[144]	CTCAC AACATATACATT CTCCACCACTATTACT T CTCAC T CGCTGG TTT TTATTACGAAGAACTGGCATGATTGCGAGAGG	PAGE
3pnt-prb1-3'-afm	18[143]	17[159]	CAACTGTTGCGCCATTCGCCATTCAAACATCA TTT CCAGCG /iSp9/ GTGAG A AGAAAGCTGAGAGATG AATGTATATGTT GTGAG AGATTGCTAGGTAGGT TTT	STD
3pnt-prb2-3'-afm	14[79]	12[80]	GCTATCAGAAATGCAATGCCTGAATTAGCA TTT CCAGCG /iSp9/ GTGAG A AGTGGATGATCAAGAG AATGTATATGTT GTGAG AGAAAGCTGAGAGATG TTT /3InvdT/	STD
3pnt-prb3-3'-afm	8[143]	7[159]	CTTTTGCAGATAAAAACCAAAATAAAGACTCC TTT CCAGCG /iSp9/ GTGAG A AGTAATAGTGGTGGAG AATGTATATGTT GTGAG AGTGGATGATCAAGAG TTT /3InvdT/	STD
Ref-pnt1-5'-afm	5[64]	7[63]	CTCAC CTCCTCATACATC TGCGCA T CGCTGG TTT TTCATTACGTCAGGACGTTGGGAAATGCAGAT	PAGE
Ref-pnt2-5’-afm	4[79]	2[80]	CTCAC TTCTAATTCACAC TGCGCA T CGCTGG TTT GCGCAGACAAGAGGCAAAAGAATCCCTCAG	PAGE
Ref-pnt1-3’-afm	3[64]	5[63]	TAAAACGAGGTCAATCATAAGGGAACCGGATA TTT CCAGCG /iSp9/ TGCGCA GATGTATGAGGAG GTGAG AAGATGTCGAGTATGG TTT	STD
Ref-pnt2-3’-afm	6[79]	4[80]	TTATACCACCAAATCAACGTAACGAACGAG TTT CCAGCG /iSp9/ TGCGCA GTGTGAATTAGAA GTGAG AAGTATCGAAGGGAGT TTT	STD
3pnt-anch-pnt1	22[175]	20[176]	ACCTTGCTTGGTCAGTTGGCAAAGAGCGGA T CGTCTAGTCTGAGCATTG /3InvdT/	STD
3pnt-anch-pnt2	14[175]	12[176]	CATGTAATAGAATATAAAGTACCAAGCCGT T CATACCTAGCTCATAAGC /3InvdT/	STD
3pnt-anch-pnt3	18[111]	16[112]	TCTTCGCTGCACCGCTTCTGGTGCGGCCTTCC T GCCACATCCTGGATCTCG /3InvdT/	STD
Staples with anchor extensions for ten-probe scalability tests
Hrt-anchor-pnt1	5[160]	6[144]	GCAAGGCCTCACCAGTAGCACCATGGGCTTGA T CGTCTAGTCTGAGCATTG /3InvdT/	STD
Hrt-anchor-pnt2	10[143]	9[159]	CCAACAGGAGCGAACCAGACCGGAGCCTTTAC T CATACCTAGCTCATAAGC /3InvdT/	STD
Hrt-anchor-pnt3	11[192]	13[191]	TATCCGGTCTCATCGAGAACAAGCGACAAAAG T GCCACATCCTGGATCTCG /3InvdT/	STD
Hrt-anchor-pnt4	20[207]	18[208]	GCGGAACATCTGAATAATGGAAGGTACAAAAT T CGGGTGGACTGCCTACGG /3InvdT/	STD
Hrt-anchor-pnt5	22[175]	20[176]	ACCTTGCTTGGTCAGTTGGCAAAGAGCGGA T CATACCTAGCTCATAAGC /3InvdT/	STD
Hrt-anchor-pnt6	17[160]	18[144]	AGAAAACAAAGAAGATGATGAAACAGGCTGCG T GCCACATCCTGGATCTCG /3InvdT/	STD
Hrt-anchor-pnt7	22[111]	20[112]	GCCCGAGAGTCCACGCTGGTTTGCAGCTAACT T CGGGTGGACTGCCTACGG /3InvdT/	STD
Hrt-anchor-pnt8	20[79]	18[80]	TTCCAGTCGTAATCATGGTCATAAAAGGGG T CATACCTAGCTCATAAGC /3InvdT/	STD
Hrt-anchor-pnt9	11[96]	13[95]	AATGGTCAACAGGCAAGGCAAAGAGTAATGTG T GCCACATCCTGGATCTCG /3InvdT/	STD
Hrt-anchor-pnt10	7[128]	9[127]	AGACGACAAAGAAGTTTTGCCATAATTCGA T CGGGTGGACTGCCTACGG /3InvdT/	STD
Staples with anchor extensions for artificial complex counting tests
Cmpx-anchor-pnt1-start	19[160]	20[144]	GCAATTCACATATTCCTGATTATCAAAGTGTA T CGTCTAGTCTGAGCATTG /3InvdT/	STD
Cmpx-anchor-pnt2	17[128]	19[127]	AGGCAAAGGGAAGGGCGATCGGCAATTCCA T CATACCTAGCTCATAAGC /3InvdT/	STD
Cmpx-anchor-pnt3	15[128]	17[127]	TAAATCAAAATAATTCGCGTCTCGGAAACC T CATACCTAGCTCATAAGC /3InvdT/	STD
Cmpx-anchor-pnt4	20[143]	19[159]	AAGCCTGGTACGAGCCGGAAGCATAGATGATG T CATACCTAGCTCATAAGC /3InvdT/	STD
Cmpx-anchor-pnt5	18[143]	17[159]	CAACTGTTGCGCCATTCGCCATTCAAACATCA T CATACCTAGCTCATAAGC /3InvdT/	STD
Cmpx-anchor-pnt6-end	15[160]	16[144]	ATCGCAAGTATGTAAATGCTGATGATAGGAAC T GCCACATCCTGGATCTCG /3InvdT/	STD
Staples with anchor extensions for square-track path decoding tests
Sq-anchor-pnt1	18[111]	16[112]	TCTTCGCTGCACCGCTTCTGGTGCGGCCTTCC T CGTCTAGTCTGAGCATTG /3InvdT/	STD
Sq-anchor-pnt2	14[111]	12[112]	GAGGGTAGGATTCAAAAGGGTGAGACATCCAA T CATACCTAGCTCATAAGC /3InvdT/	STD
Sq-anchor-pnt3	11[160]	12[144]	CCAATAGCTCATCGTAGGAATCATGGCATCAA T GCCACATCCTGGATCTCG /3InvdT/	STD
Sq-anchor-pnt4	15[160]	16[144]	ATCGCAAGTATGTAAATGCTGATGATAGGAAC T CGGGTGGACTGCCTACGG /3InvdT/	STD

## Sheet: Data 3
Supplementary Data 3. Sequences of probes, anchors, and other strands
Name	Sequence	Purification method
Probes for three-point tests (anchored version)
Top probes
3pnt-prb1-(a-b)-3'	GCTGGTATGTAAGAGTCT /iMe-isodC/ AGAAAGCTGAGAGATG AATGTATATGTT ACCTACCTAGCAATCT TTT	HPLC
3pnt-prb2-(b-c)-3'	AGTATGTGAGATCCAGCG /iMe-isodC/ AGTGGATGATCAAGAG ATAGTGAGAAGA AGAAAGCTGAGAGATG TTT /3InvdT/	HPLC
3pnt-prb3-(c-d)-3'	CGGTGATCTAACGGGCAG /iMe-isodC/ AGTAATAGTGGTGGAG ATTGAAGAGTGT AGTGGATGATCAAGAG TTT /3InvdT/	HPLC
Bottom probes with adapter to anchor
3pnt-prb1-(b)-5'-adpt	CATCTCTCAGCTTTCT /iIsodG/ AGACTCTTACATACCAGC TTT CAATGCTCAGACTAGACG	PAGE
3pnt-prb2-(c)-5'-adpt	CTCTTGATCATCCACT /iIsodG/ CGCTGGATCTCACATACT TTT GCTTATGAGCTAGGTATG	PAGE
3pnt-prb3-(d)-5'-adpt	CTCCACCACTATTACT /iIsodG/ CTGCCCGTTAGATCACCG TTT CGAGATCCAGGATGTGGC	PAGE
Probes for ten-probe scalability tests
Top probes
Hrt-prb1-(a-b)-3'	GCTGGTATGTAAGAGTCT /iMe-isodC/ AGAAAGCTGAGAGATG AATGTATATGTT ACCTACCTAGCAATCT TTT	HPLC
Hrt-prb2-(b-c)-3'	AGTATGTGAGATCCAGCG /iMe-isodC/ AGTGGATGATCAAGAG ATAGTGAGAAGA AGAAAGCTGAGAGATG TTT /3InvdT/	HPLC
Hrt-prb3-(c-d)-3'	CGGTGATCTAACGGGCAG /iMe-isodC/ AGTAATAGTGGTGGAG ATTGAAGAGTGT AGTGGATGATCAAGAG TTT /3InvdT/	HPLC
Hrt-prb4-(d-b)-3'	GAAGGCTAGTCTTAAAGC /iMe-isodC/ AGAAAGCTGAGAGATG ATCTCACATACT AGTAATAGTGGTGGAG TTT /3InvdT/	HPLC
Bottom probes with adapter to anchor
Hrt-prb1-(b)-5'-adpt	CATCTCTCAGCTTTCT /iIsodG/ AGACTCTTACATACCAGC TTT CAATGCTCAGACTAGACG	PAGE
Hrt-prb2-(c)-5'-adpt	CTCTTGATCATCCACT /iIsodG/ CGCTGGATCTCACATACT TTT GCTTATGAGCTAGGTATG	PAGE
Hrt-prb3-(d)-5'-adpt	CTCCACCACTATTACT /iIsodG/ CTGCCCGTTAGATCACCG TTT CGAGATCCAGGATGTGGC	PAGE
Hrt-prb4-(b)-5'-adpt	CATCTCTCAGCTTTCT /iIsodG/ GCTTTAAGACTAGCCTTC TTT CCGTAGGCAGTCCACCCG	PAGE
Probes for streptavidin counting tests
Univ_prb-(a-b-b)-3'	AGTATGTGAGATCCAGCG /iMe-isodC/ AGAAAGCTGAGAGATG DDDDDDDDDDDD AGAAAGCTGAGAGATG ACCTACCTAGCAATCT TTT	HPLC
Univ_prb-(b)-5'-bt	CATCTCTCAGCTTTCT /iIsodG/ CGCTGGATCTCACATACT TTT /3Bio/	PAGE
Probes for artificial complex counting tests
Cmpx-prb1-(a-b)	CATCTCTCAGCTTTCT /iIsodG/ CGCTGG TTTTT CCAGCG /iMe-isodC/ AGAAAGCTGAGAGATG AATGTATATGTT ACCTACCTAGCAATCT TTT CAATGCTCAGACTAGACG	HPLC
Cmpx-prb2-(b-b)	CATCTCTCAGCTTTCT /iIsodG/ CGCTGG TTTTT CCAGCG /iMe-isodC/ AGAAAGCTGAGAGATG ATAGTGAGAAGA AGAAAGCTGAGAGATG TTT GCTTATGAGCTAGGTATG	HPLC
Cmpx-prb3-(b-d)	CTCCACCACTATTACT /iIsodG/ CGCTGG TTTTT CCAGCG /iMe-isodC/ AGTAATAGTGGTGGAG ATTGAAGAGTGT AGAAAGCTGAGAGATG TTT CGAGATCCAGGATGTGGC	HPLC
Probes for square-track path decoding tests
Top probes
Sq-prb1-(a-b)-3'	GCTGGTATGTAAGAGTCT /iMe-isodC/ CTGAGAGATG DDDDDDDDDDDDDDDDDDDDDD ACCTACCTAGCAATCT TTT	HPLC
Sq-prb2-(b-bc1-b)-3'	AGTATGTGAGATCCAGCG /iMe-isodC/ CTGAGAGATG AATGTATATGTT CTGAGAGATG TTT /3InvdT/	HPLC
Sq-prb3-(b-bc2-b)-3'	CGGTGATCTAACGGGCAG /iMe-isodC/ CTGAGAGATG ATAGTGAGAAGA CTGAGAGATG TTT /3InvdT/	HPLC
Sq-prb4-(b-bc3-d)-3'	GAAGGCTAGTCTTAAAGC /iMe-isodC/ AGTAATAGTGGTGGAG ATTGAAGAGTGT CTGAGAGATG TTT /3InvdT/	HPLC
Bottom probes with adapter to anchor
Sq-prb1-(b)-5'-adpt	CATCTCTCAG /iIsodG/ AGACTCTTACATACCAGC TTT CAATGCTCAGACTAGACG	PAGE
Sq-prb2-(b)-5'-adpt	CATCTCTCAG /iIsodG/ CGCTGGATCTCACATACT TTT GCTTATGAGCTAGGTATG	PAGE
Sq-prb3-(b)-5'-adpt	CATCTCTCAG /iIsodG/ CTGCCCGTTAGATCACCG TTT CGAGATCCAGGATGTGGC	PAGE
Sq-prb4-(d)-5'-adpt	CTCCACCACTATTACT /iIsodG/ GCTTTAAGACTAGCCTTC TTT CCGTAGGCAGTCCACCCG	PAGE
Probes for microtubule tests
Top probes
α-prb1-(a-b)-3'	GCTGGTATGTAAGAGTCT /iMe-isodC/ AGAAAGCTGAGAGATG AATGTATATGTT ACCTACCTAGCAATCT TTT	HPLC
𝛽-prb2-(b-c)-3'	AGTATGTGAGATCCAGCG /iMe-isodC/ AGTGGATGATCAAGAG ATAGTGAGAAGA AGAAAGCTGAGAGATG TTT /3InvdT/	HPLC
E-prb3-(c-d)-3'	CGGTGATCTAACGGGCAG /iMe-isodC/ AGTAATAGTGGTGGAG ATTGAAGAGTGT AGTGGATGATCAAGAG TTT /3InvdT/	HPLC
Bottom probes with linker connector
α-prb1-(b)-5'-adpt	CATCTCTCAGCTTTCT /iIsodG/ AGACTCTTACATACCAGC TTT GCGTGGCGGTGTCATAGAATT	PAGE
𝛽-prb2-(c)-5'-adpt	CTCTTGATCATCCACT /iIsodG/ CGCTGGATCTCACATACT TTT GTGGATAAGGCGGCGATAACG	PAGE
E-prb3-(d)-5'-adpt	CTCCACCACTATTACT /iIsodG/ CTGCCCGTTAGATCACCG TTT CGGACGCTAAATATAGGAAAC	PAGE
Antibody linker protectors
α-Ab_linker-protector	GGGTTATTGCGAGGATATAGG TTT /3InvdT/	STD
𝛽-Ab_linker-protector	GGAGAGGAATAGGATCGTACA TTT /3InvdT/	STD
E-Ab_linker-protector	CTGTTGCGCGGGAGAACGACA TTT /3InvdT/	STD
Antibody linkers
α-Ab_linker (= b0)	/5ThioMC6-D/ TT AATTCTATGACACCGCCACGCCCTATATCCTCGCAATAACCC	STD
𝛽-Ab_linker (= b2)	/5ThioMC6-D/ TT CGTTATCGCCGCCTTATCCACTGTACGATCCTATTCCTCTCC	STD
E-Ab_linker (= b3)	/5ThioMC6-D/ TT GTTTCCTATATTTAGCGTCCGTGTCGTTCTCCCGCGCAACAG	STD
Imager
Atto565-d*-bc*	/5ATTO565N/ TTT AGTAATAGTGGTGGAG ATTGAAGAGTGT	HPLC
Primers
Recording primers
Primer a	AGATTGCTAGGTAGGT	STD
Primer b	CATCTCTCAGCTTTCT	STD
Primer c	CTCTTGATCATCCACT	STD
Release primer b*	AGAAAGCTGAGAGATG	STD
Release primer c*	AGTGGATGATCAAGAG	STD
Release primer d*	AGTAATAGTGGTGGAG	STD
Primar a - Cy5	/5Cy5/AGATTGCTAGGTAGGT	HPLC
Primer a - afm	ACCTACCTAGCAATCT T CTCAC	STD
PCR primers
PCR primer a	AGATTGCTAGGTAGG	STD
PCR primer b	CATCTCTCAGCTTTC	STD
PCR primer c	CTCTTGATCATCCAC	STD
Adapter primers for Sanger sequencing
Adapter for primer a	AATGATACGGCGACCACCGAGATCTACAC CTTACTTT ACACT CTTTCCCTACACGACGCTCTTCCGATCT NNNNNN AGATTGCTAGGTAGGT	PAGE
Adapter for primer d*	CAAGCAGAAGACGGCATACGAGAT TTCTATCT GTGACT GGAGTTCAGACGTGTGCTCTTCCGATCT NNNNNN AGTAATAGTGGTGGAG	PAGE
PCR primers for Sanger sequencing
PCR primer Sanger fwd	AATGATACGGCGACCACCGAG	STD
PCR primer Sanger rev	CAAGCAGAAGACGGCATACG	STD
Adapter primers for high-throughput sequencing
Adapter for primer a	AATGATACGGCGACCACCGAGATCTACAC CTTACTTT ACACT CTTTCCCTACACGACGCTCTTCCGATCT NNNNNN AGATTGCTAGGTAGGT	PAGE
Adapter for primer d*	CAAGCAGAAGACGGCATACGAGAT TTCTATCT GTGACT GGAGTTCAGACGTGTGCTCTTCCGATCT AGTAATAGTGGTGGAG	PAGE
Reference record duplex
Full rec ref fwd	AGATTGCTAGGTAGGTAACATATACATTCATCTCTCAGCTTTCTTCTTCTCACTATCTCTTGATCATCCACTACACTCTTCAATCTCCACCACTATTACT	STD
Full rec ref rev	AGTAATAGTGGTGGAGATTGAAGAGTGTAGTGGATGATCAAGAGATAGTGAGAAGAAGAAAGCTGAGAGATGAATGTATATGTTACCTACCTAGCAATCT	STD
