# Supplementary material for: Molecular robotic agents that survey molecular landscapes for information retrieval
Source: Nat Commun. 2024 Apr 17;15:3293. doi: 10.1038/s41467-024-46978-2 (PMC11024175; doi:10.1038/s41467-024-46978-2)
Supplement: Supplementary file 6 — Source Data [file 41467_2024_46978_MOESM6_ESM.xlsx]

## Sheet: Fig. 2d
Data points used for the plot in Fig. 2d
[Record] normalized by [Origami]
Time (h)	Set 1	Set 2	Set 3
0.5	4.08237	1.54883	1.80046
1	5.30459	2.08646	6.03521
2	141.869	4.26032	53.4337
3	309.203	244.487	373.16
Plot created with MATLAB; fit shown in Fig. 2d obtained using the ‘logistic’ sigmoidal model in MATLAB.
Fit: y = 408.5 / (1 + exp(–2.77(x – 2.591))), R^2 = 0.9216.
[Origami]	500	fM
[Record] estimated from qPCR
Time (h)	Set 1	Set 2	Set 3
0.5	2041.19	774.413	900.23
1	2652.29	1043.23	3017.61
2	70934.7	2130.16	26716.8
3	154601	122243	186580

## Sheet: Fig. 3c & Supp. Fig. 4b
	Ladder marks not included to prevent data occlusion; ladder labels shown in Fig. 3c and in Supplementary Fig. 4b.

## Sheet: Fig. 3i,j
Data points used for the plot in Fig. 3i
Record length	Classfication	Read count	Portion
len2	bc3	14911638	0.403619
	other	291174	0.00788132
len3	bc1-bc3	14640942	0.396292
	bc2-bc3	1965372	0.0531975
	other	176001	0.00476389
len4	bc1-bc2-bc3	3968859	0.107427
	bc2-bc1-bc3	880264	0.0238264
	other	110580	0.00299311
Total read count analyzed		36944830
Data points used for the plot in Fig. 3j
Same data as above, but sorted by 'Portion'
Record length	Classfication	Read count	Portion	Percent
len2	bc3	14911638	0.403619	0.403619
len3	bc1-bc3	14640942	0.396292	0.396292
len4	bc1-bc2-bc3	3968859	0.107427	0.107427
len3	bc2-bc3	1965372	0.0531975	0.0531975
len4	bc2-bc1-bc3	880264	0.0238264	0.0238264
len2	other	291174	0.00788132	0.00788132
len3	other	176001	0.00476389	0.00476389
len4	other	110580	0.00299311	0.00299311
Graphs drawn with MATLAB.

## Sheet: Fig. 4d
Data points used for the plot in Fig. 4d
Normalized band intensities by Group (1) intensity in each test
Group	Test 1	Test 2	Test 3	Test 4	Test 5	Test 6	Test 7	Test 8	Average	SD	SEM		t statistic	Effect size	Confidence Interval (95%)	Degree of Freedom	P value
(1)	1	1	1	1	1	1	1	1	1	0	0
(2)	0.350186	0.684504	0.650203	0.343983	0.48384	0.509883	0.301926	0.283998	0.451065	0.156059	0.0551751		9.949	0.54893	0.4185 - 0.6794	7	2.21281e-05	(1) vs (2)
(3)	0.923419	0.958554	0.902725	0.921361	0.764918	0.755128	0.524769	0.939139	0.836252	0.148081	0.0523545		5.0642	0.38519	0.2220 - 0.5484	13.9616	0.000174198	(2) vs (3)
Original band intensities
Group	Test 1	Test 2	Test 3	Test 4	Test 5	Test 6	Test 7	Test 8
(1)	3395.11	4722.01	5276.72	3944.23	4205.06	3665.53	1152.51	3992.7
(2)	1188.92	3232.23	3430.94	1356.75	2034.58	1868.99	347.971	1133.92
(3)	3135.11	4526.31	4763.43	3634.06	3216.53	2767.94	604.799	3749.7
Plot created and statistical tests performed with MATLAB.
Effect size indicates "mean difference" effect size and was obtained using the meanEffectSize function in MATLAB.

## Sheet: Fig. 4g, Group (1)
Fluorescence intensity profile data used for the plot in Fig. 4g, Group (1)
X is the distance from center to end point; Y is the fluorescence intensity.
Each pair of X, Y columns corresponds to one profile trace.
Cell 1																																Cell 2
X	Y	X	Y	X	Y	X	Y	X	Y	X	Y	X	Y	X	Y	X	Y	X	Y	X	Y	X	Y	X	Y	X	Y	X	Y	X	Y	X	Y	X	Y	X	Y	X	Y	X	Y	X	Y	X	Y	X	Y	X	Y
0	935.667	0	935.667	0	935.667	0	935.667	0	935.667	0	935.667	0	935.667	0	935.667	0	935.667	0	935.667	0	935.667	0	935.667	0	935.667	0	935.667	0	935.667	0	935.667	0	899	0	899	0	899	0	899	0	899	0	899	0	899	0	899	0	899
0.1159	929.241	0.1159	933.869	0.1159	937.979	0.1159	943.578	0.1159	947.904	0.1159	953.377	0.1159	957.965	0.1159	960.813	0.1159	965.126	0.1159	976.374	0.1159	986.09	0.1159	994.934	0.1159	909.908	0.1159	901.119	0.1159	896.602	0.1159	895.129	0.1159	1191.15	0.1159	1194.09	0.1159	1199.41	0.1159	1203.36	0.1159	1207.7	0.1159	1187.37	0.1159	1185.96	0.1159	1166.37	0.1159	1151.8
0.2318	826.469	0.2318	838.31	0.2318	849.786	0.2318	864.96	0.2318	877.364	0.2318	892.496	0.2318	905.711	0.2318	915.68	0.2318	927.892	0.2318	959.377	0.2318	989.774	0.2318	1013.21	0.2318	801.313	0.2318	811.198	0.2318	816.236	0.2318	818.092	0.2318	918.754	0.2318	913.298	0.2318	903.521	0.2318	896.371	0.2318	888.6	0.2318	925.718	0.2318	928.333	0.2318	964.482	0.2318	990.64
0.3476	869.384	0.3476	866.331	0.3476	862.793	0.3476	856.251	0.3476	850.269	0.3476	863.314	0.3476	878.8	0.3476	888.64	0.3476	905.88	0.3476	944.312	0.3476	969.986	0.3476	989.129	0.3476	860.328	0.3476	839.083	0.3476	823.798	0.3476	816.677	0.3476	991.859	0.3476	989.755	0.3476	984.973	0.3476	980.784	0.3476	976.062	0.3476	995.605	0.3476	996.76	0.3476	1012.43	0.3476	1023.56
0.4635	1047.05	0.4635	1027.06	0.4635	1011.52	0.4635	994.609	0.4635	983.968	0.4635	973.894	0.4635	967.654	0.4635	964.289	0.4635	961.512	0.4635	961.146	0.4635	967.598	0.4635	977.9	0.4635	1003.12	0.4635	940.434	0.4635	915.655	0.4635	906.917	0.4635	921.152	0.4635	922.63	0.4635	926.129	0.4635	929.08	0.4635	930.559	0.4635	918.256	0.4635	917.4	0.4635	906.206	0.4635	900.212
0.5794	789.815	0.5794	788.598	0.5794	786.576	0.5794	797.543	0.5794	814.698	0.5794	834.9	0.5794	850.93	0.5794	860.8	0.5794	874.525	0.5794	907.338	0.5794	933.024	0.5794	947.122	0.5794	844.512	0.5794	898.71	0.5794	901.953	0.5794	900.781	0.5794	996.057	0.5794	1007.4	0.5794	1029.38	0.5794	1039.03	0.5794	1043.22	0.5794	979.705	0.5794	974	0.5794	896.088	0.5794	842.41
0.6953	880.111	0.6953	873.703	0.6953	869.573	0.6953	864.354	0.6953	861.609	0.6953	858.243	0.6953	856.494	0.6953	857.507	0.6953	861.13	0.6953	890.128	0.6953	916.177	0.6953	926.157	0.6953	937.719	0.6953	939.548	0.6953	939.158	0.6953	939.862	0.6953	1086.79	0.6953	1087.78	0.6953	1086.77	0.6953	1080.51	0.6953	1073.86	0.6953	1086.53	0.6953	1086.21	0.6953	1080.59	0.6953	1070.87
0.8112	958.979	0.8112	967.457	0.8112	962.762	0.8112	954.728	0.8112	946.895	0.8112	935.826	0.8112	929.376	0.8112	927.418	0.8112	929.257	0.8112	949.792	0.8112	959.769	0.8112	956.862	0.8112	875.054	0.8112	862.232	0.8112	881.516	0.8112	886.367	0.8112	984.758	0.8112	973.688	0.8112	991.104	0.8112	1020.43	0.8112	1051.9	0.8112	999.902	0.8112	1005.36	0.8112	1079.95	0.8112	1128.84
0.927	929.674	0.927	946.923	0.927	960.173	0.927	975.424	0.927	969.685	0.927	941.449	0.927	922.23	0.927	910.653	0.927	899.421	0.927	885.298	0.927	886.505	0.927	891.638	0.927	890.282	0.927	988.762	0.927	1015.07	0.927	1002.63	0.927	1191.68	0.927	1200.48	0.927	1170.05	0.927	1144.9	0.927	1118.81	0.927	1182.19	0.927	1178.2	0.927	1123.32	0.927	1088.09
1.0429	881.087	1.0429	866.489	1.0429	851.514	1.0429	836.42	1.0429	823.421	1.0429	808.074	1.0429	794.166	1.0429	782.053	1.0429	786.281	1.0429	765.234	1.0429	765.433	1.0429	779.719	1.0429	867.864	1.0429	939.833	1.0429	975.992	1.0429	992.923	1.0429	894.35	1.0429	886.45	1.0429	886.079	1.0429	887.683	1.0429	888.602	1.0429	906.829	1.0429	912.307	1.0429	988.465	1.0429	1020.15
1.1588	975.794	1.1588	986.253	1.1588	982.332	1.1588	942.539	1.1588	913.433	1.1588	897.398	1.1588	901.398	1.1588	915.111	1.1588	939.14	1.1588	905.023	1.1588	843.525	1.1588	830.531	1.1588	882.728	1.1588	854.78	1.1588	928.841	1.1588	961.521	1.1588	981.828	1.1588	992.31	1.1588	1016.69	1.1588	1034.41	1.1588	1053.15	1.1588	996.178	1.1588	1000.6	1.1588	1060.26	1.1588	1073.9
1.2747	941.637	1.2747	922.684	1.2747	903.767	1.2747	881.599	1.2747	863.419	1.2747	854.566	1.2747	860.796	1.2747	858.72	1.2747	854.405	1.2747	821.52	1.2747	775.817	1.2747	788.63	1.2747	867.794	1.2747	842.79	1.2747	859.833	1.2747	871.382	1.2747	1130.05	1.2747	1112.17	1.2747	1073.66	1.2747	1043.61	1.2747	1012.58	1.2747	1123.5	1.2747	1118.64	1.2747	1052.35	1.2747	1129.04
1.3906	823.172	1.3906	809.053	1.3906	793.051	1.3906	785.121	1.3906	777.029	1.3906	792.516	1.3906	804.115	1.3906	808.853	1.3906	809.893	1.3906	813.416	1.3906	814.021	1.3906	818.268	1.3906	801.121	1.3906	860.857	1.3906	878.654	1.3906	881.183	1.3906	887.618	1.3906	916.699	1.3906	979.786	1.3906	1029.06	1.3906	1079.77	1.3906	901.442	1.3906	917.36	1.3906	1133.67	1.3906	1038.92
1.5064	877.594	1.5064	911.397	1.5064	937.819	1.5064	958.599	1.5064	949.451	1.5064	926.813	1.5064	902.192	1.5064	886.818	1.5064	855.067	1.5064	808.423	1.5064	846.548	1.5064	895.05	1.5064	863.458	1.5064	979.64	1.5064	1012.27	1.5064	1008.4	1.5064	1117.1	1.5064	1098.17	1.5064	1055.6	1.5064	1023.34	1.5064	991.974	1.5064	1108.51	1.5064	1091.2	1.5064	859.847	1.5064	815.787
1.6223	908.702	1.6223	961.109	1.6223	955.405	1.6223	946.634	1.6223	956.184	1.6223	988.469	1.6223	993.551	1.6223	975.44	1.6223	934.99	1.6223	834.834	1.6223	870.134	1.6223	946.231	1.6223	891.926	1.6223	930.722	1.6223	908.6	1.6223	909.912	1.6223	1171.32	1.6223	1135.59	1.6223	1062.46	1.6223	1004.25	1.6223	941.065	1.6223	1189.54	1.6223	1176.69	1.6223	1006.15	1.6223	957.452
1.7382	896.625	1.7382	983.656	1.7382	1016.26	1.7382	975.339	1.7382	948.615	1.7382	975.479	1.7382	1031.96	1.7382	1036	1.7382	984.685	1.7382	859.231	1.7382	808.312	1.7382	888.916	1.7382	1034.41	1.7382	919.833	1.7382	872.022	1.7382	840.047	1.7382	1064.8	1.7382	1075.26	1.7382	1097.71	1.7382	1112.09	1.7382	1114.37	1.7382	1045.1	1.7382	1039.47	1.7382	976.878	1.7382	1007.17
1.8541	875.96	1.8541	904.015	1.8541	879.489	1.8541	814.98	1.8541	737.4	1.8541	744.874	1.8541	799.195	1.8541	827.511	1.8541	878.242	1.8541	964.167	1.8541	880.826	1.8541	866.669	1.8541	865.126	1.8541	895.91	1.8541	882.799	1.8541	874	1.8541	995.473	1.8541	1002.95	1.8541	1020.5	1.8541	1036.2	1.8541	1024.13	1.8541	978.509	1.8541	969	1.8541	891.83	1.8541	1032.39
1.97	848.805	1.97	847.161	1.97	830.138	1.97	845.043	1.97	865.146	1.97	845.141	1.97	813.811	1.97	811.68	1.97	819.665	1.97	896.886	1.97	896.854	1.97	881.136	1.97	910.267	1.97	884.956	1.97	864.712	1.97	852.197	1.97	1054.32	1.97	1065.84	1.97	1086.86	1.97	1102.48	1.97	1079.4	1.97	1040.56	1.97	1039.19	1.97	1029.71	1.97	1061.76
2.0858	911.933	2.0858	900.188	2.0858	880.175	2.0858	855.724	2.0858	876.791	2.0858	883.679	2.0858	872.286	2.0858	855.867	2.0858	866.652	2.0858	940.384	2.0858	953.041	2.0858	865.275	2.0858	869.493	2.0858	1028.12	2.0858	1015	2.0858	992.963	2.0858	1002.92	2.0858	975.844	2.0858	924.969	2.0858	892.738	2.0858	903.7	2.0858	1041.26	2.0858	1044.08	2.0858	1054.41	2.0858	993.041
2.2017	832.157	2.2017	899.533	2.2017	932.574	2.2017	887.02	2.2017	877.3	2.2017	861.95	2.2017	837.183	2.2017	817.804	2.2017	815.981	2.2017	872.489	2.2017	829.208	2.2017	815.999	2.2017	888.218	2.2017	970.722	2.2017	1080.58	2.2017	1039.19	2.2017	1019.58	2.2017	1030.28	2.2017	1049.25	2.2017	1051.06	2.2017	1034.39	2.2017	1003.64	2.2017	998.76	2.2017	897.103	2.2017	827.613
2.3176	797.429	2.3176	774.861	2.3176	822.911	2.3176	824.159	2.3176	781.083	2.3176	707.71	2.3176	732.206	2.3176	784.267	2.3176	815.787	2.3176	806.32	2.3176	834.077	2.3176	884.372	2.3176	987.102	2.3176	1003.44	2.3176	1002.2	2.3176	1012.33	2.3176	1034.97	2.3176	1027.8	2.3176	1013.67	2.3176	987.16	2.3176	945.081	2.3176	1046.84	2.3176	1045.07	2.3176	1050.32	2.3176	1064.42
2.4335	929.607	2.4335	907.655	2.4335	853.092	2.4335	821.653	2.4335	836.25	2.4335	857.583	2.4335	913.284	2.4335	976.053	2.4335	958.248	2.4335	797.569	2.4335	826.067	2.4335	903.344	2.4335	937.141	2.4335	836.167	2.4335	869.8	2.4335	905.008	2.4335	1065.22	2.4335	1060.55	2.4335	1049.63	2.4335	1041.16	2.4335	1029.38	2.4335	1073.79	2.4335	1072.76	2.4335	979.445	2.4335	919.695
2.5494	744.995	2.5494	754.352	2.5494	738.806	2.5494	821.007	2.5494	878.872	2.5494	908.579	2.5494	901.877	2.5494	895.556	2.5494	879.705	2.5494	881.246	2.5494	926.467	2.5494	892.335	2.5494	953.328	2.5494	797.775	2.5494	860.243	2.5494	889.821	2.5494	979.565	2.5494	1033.11	2.5494	1141.87	2.5494	1084.11	2.5494	1019.38	2.5494	892.636	2.5494	875.52	2.5494	998.937	2.5494	1112.51
2.6652	940.105	2.6652	870.161	2.6652	824.75	2.6652	841.577	2.6652	888.523	2.6652	926.545	2.6652	929.614	2.6652	901.84	2.6652	894.897	2.6652	981.615	2.6652	938.801	2.6652	886.975	2.6652	908.117	2.6652	1016.35	2.6652	917.955	2.6652	867.832	2.6652	1030.28	2.6652	1072.63	2.6652	1144.33	2.6652	1123.17	2.6652	1095.73	2.6652	969.041	2.6652	954.253	2.6652	1001.83	2.6652	1203.81
2.7811	924.189	2.7811	984.425	2.7811	940.486	2.7811	871.97	2.7811	878.708	2.7811	931.547	2.7811	920.157	2.7811	895.2	2.7811	881.155	2.7811	993.03	2.7811	981.49	2.7811	939.261	2.7811	875.047	2.7811	881.619	2.7811	879.71	2.7811	980.467	2.7811	1071.75	2.7811	1124.48	2.7811	1201.56	2.7811	1193.88	2.7811	1184.17	2.7811	993.682	2.7811	969.84	2.7811	954.722	2.7811	1050.24
2.897	918.278	2.897	970.18	2.897	898.835	2.897	839.33	2.897	843.009	2.897	874.083	2.897	888.651	2.897	886.667	2.897	878.506	2.897	899.682	2.897	866.026	2.897	859.894	2.897	879.95	2.897	943.988	2.897	1012.2	2.897	1007.79	2.897	1100.32	2.897	1059.88	2.897	1054.58	2.897	1152.83	2.897	1251.78	2.897	1165.25	2.897	1187	2.897	992.104	2.897	1067.95
3.0129	890.015	3.0129	947.639	3.0129	914.575	3.0129	883.396	3.0129	852.559	3.0129	825.955	3.0129	841.826	3.0129	877.72	3.0129	904.264	3.0129	968.902	3.0129	923.692	3.0129	879.208	3.0129	1021.18	3.0129	1014.13	3.0129	973.329	3.0129	926.296	3.0129	1226.18	3.0129	1216.3	3.0129	1125.69	3.0129	1007.29	3.0129	922.26	3.0129	1248.43	3.0129	1254.36	3.0129	1066.18	3.0129	986.711
3.1288	867.552	3.1288	945.842	3.1288	965.962	3.1288	919.37	3.1288	891.574	3.1288	885.444	3.1288	1003.01	3.1288	1067.8	3.1288	1024.21	3.1288	986.817	3.1288	1035.25	3.1288	949.031	3.1288	1011.34	3.1288	937.56	3.1288	948.528	3.1288	940.399	3.1288	1087.35	3.1288	1113.56	3.1288	1048.34	3.1288	922.475	3.1288	852.37	3.1288	1037.3	3.1288	1022.15	3.1288	917	3.1288	956.561
3.2446	925.22	3.2446	939.749	3.2446	1017.23	3.2446	1024.94	3.2446	950.097	3.2446	841.619	3.2446	928.889	3.2446	994.004	3.2446	1058.53	3.2446	892.73	3.2446	879.717	3.2446	868.369	3.2446	986.521	3.2446	894.111	3.2446	881.179	3.2446	918.517	3.2446	1053.95	3.2446	1110.51	3.2446	1142.77	3.2446	1124.81	3.2446	1080.59	3.2446	965.434	3.2446	935.88	3.2446	986.417	3.2446	1108.18
3.3605	855.846	3.3605	909.819	3.3605	996.788	3.3605	1097.88	3.3605	1042.44	3.3605	965.839	3.3605	966.751	3.3605	944.76	3.3605	913.669	3.3605	874.78	3.3605	872.774	3.3605	832.651	3.3605	937.359	3.3605	867.278	3.3605	849.132	3.3605	893.53	3.3605	1122.45	3.3605	1128.82	3.3605	1063.83	3.3605	999.002	3.3605	958.786	3.3605	1118.87	3.3605	1116.8	3.3605	929.1	3.3605	1147.48
3.4764	872.834	3.4764	905.171	3.4764	868.066	3.4764	1023.56	3.4764	960.296	3.4764	921.923	3.4764	943.21	3.4764	924.667	3.4764	923.857	3.4764	831.544	3.4764	900.054	3.4764	900.042	3.4764	923.078	3.4764	1051.36	3.4764	880.287	3.4764	941.021	3.4764	826.057	3.4764	778.364	3.4764	892.622	3.4764	1005.47	3.4764	1069.71	3.4764	877.977	3.4764	899.8	3.4764	981.764	3.4764	1123.42
3.5923	958.133	3.5923	1148.41	3.5923	1048.05	3.5923	1028.1	3.5923	970.547	3.5923	939.022	3.5923	941.109	3.5923	890.916	3.5923	906.974	3.5923	881.825	3.5923	862.764	3.5923	887.393	3.5923	923.914	3.5923	1019.11	3.5923	944.131	3.5923	932.934	3.5923	1093.81	3.5923	1204.7	3.5923	1000.8	3.5923	826.414	3.5923	917.681	3.5923	942.499	3.5923	887.08	3.5923	1119.29	3.5923	980.241
3.7082	898.42	3.7082	1044.93	3.7082	1083.29	3.7082	1074.61	3.7082	1071.34	3.7082	876.553	3.7082	836.414	3.7082	859.28	3.7082	906.94	3.7082	931.817	3.7082	923.942	3.7082	934.603	3.7082	937.4	3.7082	1120.37	3.7082	976.575	3.7082	1049.93	3.7082	1012.29	3.7082	1004.33	3.7082	934.555	3.7082	889.276	3.7082	970.916	3.7082	1020.13	3.7082	1024.39	3.7082	1149.77	3.7082	1116.93
3.824	931.762	3.824	1032.81	3.824	1066.92	3.824	1046.79	3.824	1068.01	3.824	991.259	3.824	939.021	3.824	925.227	3.824	844.736	3.824	911.927	3.824	920.912	3.824	842.812	3.824	934.556	3.824	950.786	3.824	999.77	3.824	1027.8	3.824	890.504	3.824	856.81	3.824	902.791	3.824	941.222	3.824	1003.36	3.824	943.054	3.824	962.667	3.824	1101.42	3.824	973.983
3.9399	1086.13	3.9399	918.025	3.9399	871.755	3.9399	966.13	3.9399	1003.72	3.9399	939.771	3.9399	930.005	3.9399	899.164	3.9399	821.116	3.9399	918.061	3.9399	741.879	3.9399	942.327	3.9399	963.535	3.9399	911.196	3.9399	1009.82	3.9399	1096.03	3.9399	1003.81	3.9399	962.929	3.9399	1055.64	3.9399	1094.72	3.9399	1101.42	3.9399	1119.94	3.9399	1157.28	3.9399	894.091	3.9399	1020.75
4.0558	981.197	4.0558	815.107	4.0558	886.299	4.0558	931.973	4.0558	972.982	4.0558	971.078	4.0558	923.76	4.0558	871.467	4.0558	820.701	4.0558	873.965	4.0558	782.677	4.0558	875.888	4.0558	868.258	4.0558	863.333	4.0558	922.479	4.0558	1009.81	4.0558	955.384	4.0558	953.682	4.0558	1046.14	4.0558	1086.19	4.0558	1099.33	4.0558	990.92	4.0558	1003.73	4.0558	1040.8	4.0558	1044.5
4.1717	910.782	4.1717	863.146	4.1717	860.827	4.1717	863.129	4.1717	877.821	4.1717	1035.51	4.1717	954.812	4.1717	853.013	4.1717	862.524	4.1717	1017.75	4.1717	859.618	4.1717	902.582	4.1717	912.239	4.1717	903.476	4.1717	865.926	4.1717	874.817	4.1717	971.03	4.1717	1016.57	4.1717	1222.66	4.1717	1266.88	4.1717	1260.2	4.1717	983.69	4.1717	987.627	4.1717	1099.12	4.1717	1073.72
4.2876	984.007	4.2876	1001.37	4.2876	972.875	4.2876	926.193	4.2876	895.393	4.2876	911.555	4.2876	932.04	4.2876	904.4	4.2876	862.024	4.2876	954.599	4.2876	828.212	4.2876	866.351	4.2876	925.865	4.2876	900.295	4.2876	843.131	4.2876	830.806	4.2876	966.882	4.2876	985.714	4.2876	1039.86	4.2876	1140.72	4.2876	1220.45	4.2876	947.429	4.2876	940.92	4.2876	1115.79	4.2876	1177.06
4.4034	995.315	4.4034	1033.07	4.4034	988.03	4.4034	933.002	4.4034	919.418	4.4034	932.486	4.4034	991.075	4.4034	980.52	4.4034	906.132	4.4034	969.813	4.4034	905.036	4.4034	847.544	4.4034	891.904	4.4034	842.722	4.4034	1006.1	4.4034	926.808	4.4034	1190.93	4.4034	1164.62	4.4034	1014.94	4.4034	1053.25	4.4034	1079.2	4.4034	1112.18	4.4034	1081.47	4.4034	1021.78	4.4034	1239.44
4.5193	921.735	4.5193	957.051	4.5193	817.693	4.5193	937.533	4.5193	873.637	4.5193	885.442	4.5193	844.959	4.5193	808.173	4.5193	907.564	4.5193	934.688	4.5193	927.367	4.5193	864.937	4.5193	1030.87	4.5193	954.548	4.5193	1050.27	4.5193	966.966	4.5193	1163.41	4.5193	1158.17	4.5193	1176.85	4.5193	1071.72	4.5193	1024.01	4.5193	1262.79	4.5193	1297.28	4.5193	1003.31	4.5193	1113.77
4.6352	1017.84	4.6352	1024.71	4.6352	1068.88	4.6352	977.354	4.6352	813.977	4.6352	975.774	4.6352	969.67	4.6352	921.489	4.6352	931.838	4.6352	802.801	4.6352	971.444	4.6352	840.178	4.6352	1017.84	4.6352	981.175	4.6352	1015.74	4.6352	983.833	4.6352	1045.08	4.6352	1059.46	4.6352	1098.25	4.6352	1010.97	4.6352	999.73	4.6352	1095.59	4.6352	1114.8	4.6352	1175.59	4.6352	1118.73
4.7511	1079.02	4.7511	1001.55	4.7511	1036.71	4.7511	973.942	4.7511	911.039	4.7511	995.427	4.7511	922.274	4.7511	868.907	4.7511	794.703	4.7511	1001.08	4.7511	922.667	4.7511	959.207	4.7511	860.851	4.7511	894.175	4.7511	763.478	4.7511	839.258	4.7511	1347.5	4.7511	1289.69	4.7511	1158.57	4.7511	1122.3	4.7511	1104.56	4.7511	1208.46	4.7511	1155.24	4.7511	1003.71	4.7511	1099.66
4.867	965.108	4.867	908.724	4.867	950.053	4.867	1003.84	4.867	922.313	4.867	916.896	4.867	924.514	4.867	926.56	4.867	841.282	4.867	935.508	4.867	836.55	4.867	850.471	4.867	1024.01	4.867	963.889	4.867	921.867	4.867	903.658	4.867	954.89	4.867	949.046	4.867	986.195	4.867	1062.1	4.867	1013.08	4.867	1154.87	4.867	1233.15	4.867	1078.03	4.867	1017.31
4.9828	931.288	4.9828	1001.64	4.9828	978.366	4.9828	1032.68	4.9828	949.641	4.9828	950.123	4.9828	944.751	4.9828	924.222	4.9828	887.294	4.9828	881.397	4.9828	848.647	4.9828	821.273	4.9828	913.428	4.9828	1009.01	4.9828	815.916	4.9828	795.69	4.9828	941.472	4.9828	983.081	4.9828	1019.53	4.9828	979.767	4.9828	888.517	4.9828	930.889	4.9828	928.64	4.9828	1038.27	4.9828	1057.51
5.0987	914.925	5.0987	981.845	5.0987	933.175	5.0987	950	5.0987	886.698	5.0987	943.834	5.0987	979.474	5.0987	948.253	5.0987	899.445	5.0987	937.232	5.0987	840.477	5.0987	904.322	5.0987	959.578	5.0987	970.46	5.0987	790.464	5.0987	828.55	5.0987	983.46	5.0987	1029.47	5.0987	1035.17	5.0987	933.206	5.0987	870.771	5.0987	1025.37	5.0987	1044.2	5.0987	1055.45	5.0987	1146.59
5.2146	905.622	5.2146	946.274	5.2146	927.997	5.2146	958.544	5.2146	883.25	5.2146	884.309	5.2146	930.905	5.2146	935.267	5.2146	829.923	5.2146	973.852	5.2146	922.419	5.2146	916.096	5.2146	942.144	5.2146	975.821	5.2146	956.421	5.2146	943.036	5.2146	975.232	5.2146	1074.54	5.2146	1124.01	5.2146	1018.13	5.2146	1041.59	5.2146	1073.21	5.2146	1125.2	5.2146	1098.04	5.2146	1090.16
5.3305	920.41	5.3305	976.664	5.3305	928.002	5.3305	992.022	5.3305	883.665	5.3305	839.394	5.3305	897.502	5.3305	890.764	5.3305	812.345	5.3305	893.777	5.3305	939.906	5.3305	934.487	5.3305	1067.9	5.3305	1003.74	5.3305	963.643	5.3305	922.329	5.3305	960.447	5.3305	900.229	5.3305	903.335	5.3305	982.28	5.3305	1035.53	5.3305	1070.23	5.3305	1109.16	5.3305	1303.74	5.3305	1091.94
5.4464	1000.4	5.4464	1080.47	5.4464	917.718	5.4464	833.021	5.4464	872.192	5.4464	866.821	5.4464	869.692	5.4464	834.747	5.4464	831.264	5.4464	872.287	5.4464	872.655	5.4464	993.331	5.4464	943.893	5.4464	1065.6	5.4464	905.073	5.4464	877.455	5.4464	1282.2	5.4464	1279.33	5.4464	1078.01	5.4464	930.606	5.4464	1037.99	5.4464	1233.14	5.4464	1198.05	5.4464	1158.44	5.4464	1175.33
5.5622	1050.47	5.5622	1000.41	5.5622	936.05	5.5622	973.424	5.5622	882.099	5.5622	858.144	5.5622	837.195	5.5622	756.613	5.5622	751.642	5.5622	940.496	5.5622	940.377	5.5622	936.087	5.5622	947.585	5.5622	978	5.5622	923.337	5.5622	884.467	5.5622	1036.07	5.5622	1071.57	5.5622	1176.78	5.5622	1149.4	5.5622	1018.02	5.5622	910.419	5.5622	868.427	5.5622	1073.96	5.5622	1323.27
5.6781	992.282	5.6781	927.257	5.6781	925.924	5.6781	894.436	5.6781	930.299	5.6781	837.068	5.6781	850.016	5.6781	919.978	5.6781	917.663	5.6781	937.783	5.6781	850.565	5.6781	911.923	5.6781	1102.08	5.6781	931.963	5.6781	968.895	5.6781	874.874	5.6781	981.444	5.6781	1010.25	5.6781	1095.31	5.6781	1100.17	5.6781	1042.26	5.6781	1085.49	5.6781	1149.32	5.6781	1089.21	5.6781	1071.32
5.794	895.701	5.794	956.138	5.794	898.985	5.794	891.188	5.794	926.449	5.794	938.489	5.794	926.698	5.794	992.667	5.794	944.585	5.794	1070.21	5.794	892.67	5.794	808.821	5.794	1114.76	5.794	909	5.794	962.815	5.794	937.917	5.794	1094.32	5.794	1113.19	5.794	998.172	5.794	986.593	5.794	1078.16	5.794	1037.38	5.794	1006	5.794	1131.78	5.794	1036.66
5.9099	851.441	5.9099	982.125	5.9099	792.895	5.9099	1012.5	5.9099	837.765	5.9099	827.095	5.9099	791.536	5.9099	883.44	5.9099	876.397	5.9099	995.221	5.9099	882.722	5.9099	813.299	5.9099	972.73	5.9099	921.976	5.9099	962.078	5.9099	1014.81	5.9099	951.321	5.9099	1014.01	5.9099	1009.85	5.9099	1135.95	5.9099	1177.45	5.9099	985.388	5.9099	1038.73	5.9099	1034.46	5.9099	1120.49
6.0257	875.778	6.0257	1081.27	6.0257	924.978	6.0257	839.576	6.0257	828.805	6.0257	905.054	6.0257	871.888	6.0257	936.053	6.0257	994.147	6.0257	907.274	6.0257	884.077	6.0257	1023.78	6.0257	971.679	6.0257	956.011	6.0257	864.202	6.0257	889.65	6.0257	1099.06	6.0257	1214.21	6.0257	932.944	6.0257	905.374	6.0257	1050.93	6.0257	1053.82	6.0257	1066.92	6.0257	881.748	6.0257	1221.85
6.1416	852.871	6.1416	866.049	6.1416	879.169	6.1416	917.434	6.1416	944.897	6.1416	1036.65	6.1416	947.859	6.1416	908.067	6.1416	935.314	6.1416	894.309	6.1416	958.961	6.1416	896.158	6.1416	855.029	6.1416	994.925	6.1416	956.506	6.1416	837.341	6.1416	1055.28	6.1416	1111.59	6.1416	1075.51	6.1416	1088.78	6.1416	1065.18	6.1416	1090.8	6.1416	1146.49	6.1416	1089.53	6.1416	1212.46
6.2575	799.932	6.2575	928.83	6.2575	849.266	6.2575	972.831	6.2575	935.564	6.2575	856	6.2575	881.038	6.2575	774.573	6.2575	913.336	6.2575	859.254	6.2575	864.889	6.2575	815.098	6.2575	927.507	6.2575	1020.86	6.2575	919.211	6.2575	972.792	6.2575	1086.89	6.2575	1102.82	6.2575	1001.05	6.2575	1064.42	6.2575	1077.02	6.2575	1131.78	6.2575	1169.77	6.2575	1075.61	6.2575	1066.47
6.3734	892.641	6.3734	945.327	6.3734	984.283	6.3734	1022.67	6.3734	978.097	6.3734	967.636	6.3734	982.195	6.3734	909.133	6.3734	850.521	6.3734	978.704	6.3734	808.829	6.3734	926.772	6.3734	948.077	6.3734	1009.64	6.3734	876.812	6.3734	1053.92	6.3734	1127.31	6.3734	1194.05	6.3734	1068.78	6.3734	993.787	6.3734	1034.48	6.3734	1092.63	6.3734	1107.8	6.3734	1275.78	6.3734	1003.17
6.4893	891.725	6.4893	905.927	6.4893	871.904	6.4893	1112.42	6.4893	921.319	6.4893	1010.67	6.4893	965.092	6.4893	942.267	6.4893	899.033	6.4893	981.995	6.4893	1158.54	6.4893	800.906	6.4893	891.392	6.4893	903.111	6.4893	940.581	6.4893	976.733	6.4893	964.83	6.4893	952.327	6.4893	1048.83	6.4893	926.383	6.4893	996.988	6.4893	986.556	6.4893	1009.45	6.4893	1062.01	6.4893	1176.65
6.6051	978.213	6.6051	848.76	6.6051	799.642	6.6051	889.563	6.6051	862.081	6.6051	964.274	6.6051	949.841	6.6051	999.36	6.6051	841.5	6.6051	960.314	6.6051	998.74	6.6051	905.434	6.6051	857.503	6.6051	992.734	6.6051	938.338	6.6051	892.336	6.6051	1065.57	6.6051	937.164	6.6051	1101.58	6.6051	1035.86	6.6051	1073.63	6.6051	1179.81	6.6051	1146.48	6.6051	1128.22	6.6051	1077.21
6.721	917.775	6.721	867.668	6.721	793.586	6.721	910.405	6.721	882.354	6.721	972.755	6.721	848.271	6.721	1012.99	6.721	887.677	6.721	843.467	6.721	963.512	6.721	822.613	6.721	999.416	6.721	984.849	6.721	996.575	6.721	1030.62	6.721	1017.25	6.721	993.245	6.721	949.258	6.721	980.149	6.721	1138.15	6.721	1054.43	6.721	1080.08	6.721	1311.89	6.721	1046.58
6.8369	905.769	6.8369	896.18	6.8369	931.516	6.8369	823.166	6.8369	836.295	6.8369	895.021	6.8369	881.059	6.8369	1002.72	6.8369	878.51	6.8369	869.191	6.8369	929.143	6.8369	782.069	6.8369	984.143	6.8369	935.869	6.8369	930.004	6.8369	897.211	6.8369	1152.46	6.8369	1063.49	6.8369	984.191	6.8369	1100.99	6.8369	1256.67	6.8369	1268.21	6.8369	1263.16	6.8369	1199.24	6.8369	980.228
6.9528	1012.79	6.9528	989.251	6.9528	884.887	6.9528	956.856	6.9528	915.373	6.9528	951.628	6.9528	951.312	6.9528	1051.8	6.9528	983.903	6.9528	854.523	6.9528	847.558	6.9528	863.17	6.9528	939.748	6.9528	1051	6.9528	914.749	6.9528	1157.25	6.9528	1079.35	6.9528	1102.75	6.9528	1016.72	6.9528	1084.59	6.9528	1015.23	6.9528	998.961	6.9528	1004.67	6.9528	1190.07	6.9528	1049.47
7.0687	959.937	7.0687	932.67	7.0687	853.138	7.0687	1060.64	7.0687	906.517	7.0687	978.89	7.0687	849.422	7.0687	865.853	7.0687	905.571	7.0687	925.888	7.0687	843.55	7.0687	839.004	7.0687	791.08	7.0687	986.694	7.0687	935.185	7.0687	908.98	7.0687	1077.4	7.0687	1049.89	7.0687	976.1	7.0687	1042.05	7.0687	1087.41	7.0687	1066.25	7.0687	1030	7.0687	1120.13	7.0687	1184.69
7.1845	841.185	7.1845	872.22	7.1845	891.425	7.1845	891.377	7.1845	845.152	7.1845	943.604	7.1845	831.224	7.1845	785.973	7.1845	958.818	7.1845	876.068	7.1845	797.766	7.1845	813.206	7.1845	888.144	7.1845	950.46	7.1845	949.819	7.1845	943.404	7.1845	1116.9	7.1845	1145.55	7.1845	1212.77	7.1845	1087.63	7.1845	1115.14	7.1845	1164.31	7.1845	1161.95	7.1845	1225.1	7.1845	1175.06
7.3004	947.872	7.3004	912.379	7.3004	833.169	7.3004	919.992	7.3004	1034.14	7.3004	950.444	7.3004	868.844	7.3004	904.933	7.3004	782.348	7.3004	824.971	7.3004	752.659	7.3004	798.879	7.3004	894.643	7.3004	850.417	7.3004	859.282	7.3004	909.349	7.3004	1099.45	7.3004	1077.97	7.3004	1230.25	7.3004	1161.5	7.3004	1092.42	7.3004	1203.25	7.3004	1191.27	7.3004	1091.83	7.3004	1083.55
7.4163	1000.41	7.4163	1079.44	7.4163	879.708	7.4163	815.495	7.4163	1002.31	7.4163	978.771	7.4163	955.553	7.4163	897.884	7.4163	808.819	7.4163	873.775	7.4163	850.148	7.4163	765.536	7.4163	971.002	7.4163	878.148	7.4163	908.314	7.4163	1007.33	7.4163	1209.9	7.4163	1157.94	7.4163	991.186	7.4163	1045.27	7.4163	1165.6	7.4163	1115.13	7.4163	1063.4	7.4163	1211.9	7.4163	1022.42
7.5322	1036.66	7.5322	878.392	7.5322	874.238	7.5322	828.757	7.5322	888.654	7.5322	990.045	7.5322	865.715	7.5322	853.533	7.5322	797.338	7.5322	847.675	7.5322	912.144	7.5322	889.168	7.5322	1035.29	7.5322	982.234	7.5322	992.386	7.5322	936.453	7.5322	1026.59	7.5322	1002.64	7.5322	1079.24	7.5322	1110.2	7.5322	1215.7	7.5322	1114.22	7.5322	1100.93	7.5322	1162.47	7.5322	1115.67
7.6481	994.363	7.6481	850.919	7.6481	992.362	7.6481	1003.17	7.6481	905.129	7.6481	887.568	7.6481	845.217	7.6481	1033.77	7.6481	982.971	7.6481	910.192	7.6481	970.993	7.6481	814.708	7.6481	1005.73	7.6481	992.825	7.6481	988.507	7.6481	892.2	7.6481	1204.9	7.6481	1260.72	7.6481	1095.12	7.6481	1081.6	7.6481	1162.65	7.6481	935.837	7.6481	964.707	7.6481	1222.1	7.6481	1147.27
7.7639	1008.01	7.7639	899.553	7.7639	892.891	7.7639	1023.07	7.7639	733.613	7.7639	869.794	7.7639	976.411	7.7639	991.702	7.7639	932.488	7.7639	958.667	7.7639	936.175	7.7639	904.765	7.7639	936.938	7.7639	985.954	7.7639	871.418	7.7639	900.865	7.7639	1070.13	7.7639	1102.75	7.7639	1081.22	7.7639	1041.55	7.7639	1169.22	7.7639	1149.18	7.7639	1189	7.7639	1067.28	7.7639	1090.75
7.8798	1010.36	7.8798	982.865	7.8798	968.27	7.8798	895.341	7.8798	776.82	7.8798	808.466	7.8798	876.449	7.8798	900.6	7.8798	866.784	7.8798	993.228	7.8798	878.873	7.8798	849.261	7.8798	865.774	7.8798	920.444	7.8798	926.351	7.8798	951	7.8798	1190.32	7.8798	1218.07	7.8798	1187.92	7.8798	1055.93	7.8798	1102.79	7.8798	987.075	7.8798	1090.53	7.8798	1090.32	7.8798	973.157
7.9957	912.827	7.9957	812.155	7.9957	941.668	7.9957	833.609	7.9957	868.256	7.9957	787.405	7.9957	820.749	7.9957	890.093	7.9957	815.244	7.9957	921.522	7.9957	916.88	7.9957	941.204	7.9957	1031.4	7.9957	1056.9	7.9957	1006.36	7.9957	951.448	7.9957	1159.6	7.9957	1125.35	7.9957	988.344	7.9957	964.203	7.9957	1036.03	7.9957	917.798	7.9957	940.107	7.9957	1154.89	7.9957	1189.25
8.1116	808.652	8.1116	782.899	8.1116	970.974	8.1116	944.38	8.1116	979.818	8.1116	841.024	8.1116	936.176	8.1116	861.133	8.1116	933.304	8.1116	866.303	8.1116	900.809	8.1116	778.713	8.1116	1004.28	8.1116	948.593	8.1116	981.449	8.1116	937.896	8.1116	926.273	8.1116	1218.26	8.1116	1006.82	8.1116	972.721	8.1116	955.914	8.1116	1032.28	8.1116	1043.6	8.1116	1244.95	8.1116	1263.65
8.2275	894.621	8.2275	905.968	8.2275	1060.34	8.2275	908.716	8.2275	1016.87	8.2275	833.83	8.2275	859.45	8.2275	848.56	8.2275	891.387	8.2275	853.49	8.2275	1014.13	8.2275	781.009	8.2275	1032.15	8.2275	1010.1	8.2275	1093.72	8.2275	920.393	8.2275	1061.2	8.2275	1182.67	8.2275	901.317	8.2275	1236.28	8.2275	907.138	8.2275	1087.52	8.2275	1097.99	8.2275	1275.61	8.2275	1163.45
8.3433	952.377	8.3433	906.303	8.3433	885.639	8.3433	821.576	8.3433	886.425	8.3433	870.37	8.3433	851.763	8.3433	828.453	8.3433	838.187	8.3433	823.191	8.3433	802.752	8.3433	881.189	8.3433	1030.27	8.3433	937	8.3433	1170.76	8.3433	892.5	8.3433	1093.5	8.3433	1106.31	8.3433	1004.18	8.3433	1215.13	8.3433	992.384	8.3433	1119.64	8.3433	1314.43	8.3433	1170.69	8.3433	1052.1
8.4592	891.552	8.4592	896.453	8.4592	873.144	8.4592	944.823	8.4592	862.386	8.4592	928.511	8.4592	876.108	8.4592	862.102	8.4592	859.331	8.4592	787.362	8.4592	807.742	8.4592	892.616	8.4592	936.669	8.4592	838.885	8.4592	1014.5	8.4592	978.547	8.4592	1024.18	8.4592	1047.2	8.4592	1217.9	8.4592	1281.71	8.4592	1026.08	8.4592	1056.72	8.4592	1076.16	8.4592	1109.41	8.4592	1010.02
8.5751	948.091	8.5751	906.83	8.5751	903.873	8.5751	1078.78	8.5751	901.105	8.5751	902.994	8.5751	923.59	8.5751	874.427	8.5751	835.119	8.5751	769.271	8.5751	764.123	8.5751	801.464	8.5751	1062.46	8.5751	988.5	8.5751	898.355	8.5751	974.525	8.5751	973.405	8.5751	891.678	8.5751	951.02	8.5751	1034.03	8.5751	1003.58	8.5751	1092.38	8.5751	1081.91	8.5751	1290.01	8.5751	1055.95
8.691	901.656	8.691	852.711	8.691	843.107	8.691	867.423	8.691	1092.35	8.691	955.904	8.691	866.874	8.691	716.667	8.691	841.474	8.691	810.267	8.691	773.727	8.691	785.638	8.691	954.336	8.691	1004.25	8.691	918.223	8.691	925.328	8.691	976.284	8.691	994.889	8.691	1087.13	8.691	1024.44	8.691	1019.6	8.691	987.698	8.691	1068.67	8.691	1028.31	8.691	1145.59
8.8069	908.877	8.8069	954.686	8.8069	995.848	8.8069	890.76	8.8069	902.469	8.8069	926.155	8.8069	862.49	8.8069	844.271	8.8069	904.138	8.8069	913.528	8.8069	872.258	8.8069	772.019	8.8069	927.35	8.8069	963.698	8.8069	1052.72	8.8069	968.483	8.8069	932.897	8.8069	948.348	8.8069	1037.05	8.8069	953.981	8.8069	1018.4	8.8069	932.669	8.8069	966.28	8.8069	1165.2	8.8069	961.069
8.9227	976.203	8.9227	952.413	8.9227	904.047	8.9227	952.891	8.9227	923.957	8.9227	970.02	8.9227	963.971	8.9227	941.4	8.9227	928.476	8.9227	911.692	8.9227	867.68	8.9227	988.268	8.9227	956.348	8.9227	983.083	8.9227	1001.46	8.9227	1003.49	8.9227	876.381	8.9227	885.929	8.9227	950.366	8.9227	952.219	8.9227	1073.82	8.9227	1059.88	8.9227	1099.91	8.9227	1087.32	8.9227	1041.33
9.0386	919.823	9.0386	888.294	9.0386	1009.21	9.0386	965.267	9.0386	906.781	9.0386	952.396	9.0386	887.673	9.0386	1014.17	9.0386	933.964	9.0386	867.236	9.0386	898.157	9.0386	866.675	9.0386	977.64	9.0386	1021.38	9.0386	930.609	9.0386	1056.05	9.0386	1199.47	9.0386	1078.98	9.0386	981.377	9.0386	1043.87	9.0386	1077.43	9.0386	1226.88	9.0386	1202.76	9.0386	1145.73	9.0386	1125.03
9.1545	815.68	9.1545	760.924	9.1545	846.36	9.1545	797.643	9.1545	831.782	9.1545	878.634	9.1545	807.125	9.1545	964.036	9.1545	925.724	9.1545	917.794	9.1545	851.864	9.1545	764.164	9.1545	899.587	9.1545	1061.9	9.1545	865.751	9.1545	1002.64	9.1545	1076.71	9.1545	1122.08	9.1545	1147.52	9.1545	1051.99	9.1545	1009.77	9.1545	1148.53	9.1545	1130.32	9.1545	1138.91	9.1545	992.307
9.2704	879.793	9.2704	778.589	9.2704	876.824	9.2704	863.455	9.2704	913.771	9.2704	913.987	9.2704	917.721	9.2704	953.4	9.2704	938.47	9.2704	862.126	9.2704	870.519	9.2704	728.989	9.2704	928.805	9.2704	1060.78	9.2704	883.19	9.2704	938	9.2704	1193.35	9.2704	1006.92	9.2704	999.161	9.2704	1149.12	9.2704	1042.75	9.2704	1256.5	9.2704	1220.4	9.2704	931.08	9.2704	1054.28
9.3863	960.556	9.3863	790.112	9.3863	879.408	9.3863	932.663	9.3863	883.736	9.3863	976.667	9.3863	888.327	9.3863	772.16	9.3863	798.528	9.3863	944.369	9.3863	767.187	9.3863	714.059	9.3863	917.961	9.3863	1104.44	9.3863	1114.14	9.3863	1015.53	9.3863	1021.46	9.3863	979.977	9.3863	1080.48	9.3863	1172.46	9.3863	1048.17	9.3863	933.202	9.3863	940.493	9.3863	1036.59	9.3863	1134.62
9.5021	890.361	9.5021	882.195	9.5021	952.528	9.5021	926.925	9.5021	925.513	9.5021	902.996	9.5021	835.674	9.5021	834.302	9.5021	925.496	9.5021	979.746	9.5021	939.667	9.5021	842.518	9.5021	904.248	9.5021	990.159	9.5021	987.445	9.5021	1078.33	9.5021	940.499	9.5021	1090.97	9.5021	914.746	9.5021	1051.05	9.5021	1109.1	9.5021	937.062	9.5021	1002.36	9.5021	1037.37	9.5021	1351.56
9.618	942.138	9.618	911.142	9.618	844.216	9.618	844.275	9.618	877.956	9.618	859.462	9.618	833.55	9.618	838.133	9.618	953.758	9.618	922.177	9.618	876.599	9.618	841.715	9.618	957.54	9.618	921.063	9.618	840.08	9.618	965.049	9.618	1126.52	9.618	969.941	9.618	984.338	9.618	1019.09	9.618	1040.67	9.618	1160.3	9.618	1115.12	9.618	1115.28	9.618	1299.05
9.7339	836.416	9.7339	996.944	9.7339	830.32	9.7339	821.235	9.7339	851.182	9.7339	898.553	9.7339	1008.46	9.7339	888.293	9.7339	975.154	9.7339	834.164	9.7339	959.018	9.7339	901.611	9.7339	934.28	9.7339	923.222	9.7339	918.696	9.7339	937.6	9.7339	1012.16	9.7339	1036.87	9.7339	978.468	9.7339	1042.8	9.7339	1023.62	9.7339	963.884	9.7339	986.12	9.7339	1117.08	9.7339	1142.34
9.8498	729.628	9.8498	919.818	9.8498	848.499	9.8498	921.468	9.8498	802.148	9.8498	812.807	9.8498	931.033	9.8498	924.356	9.8498	869.08	9.8498	921.613	9.8498	842.37	9.8498	943.218	9.8498	873.832	9.8498	859.038	9.8498	886.482	9.8498	935.901	9.8498	953.33	9.8498	1025.77	9.8498	1050.73	9.8498	963.345	9.8498	1048.78	9.8498	933.938	9.8498	938.2	9.8498	1099.66	9.8498	1154.69
9.9657	759.744	9.9657	908.034	9.9657	898.001	9.9657	794.93	9.9657	772.545	9.9657	818.299	9.9657	863.121	9.9657	831.32	9.9657	1026.66	9.9657	855.595	9.9657	802.881	9.9657	885.983	9.9657	871.849	9.9657	881.825	9.9657	978.117	9.9657	942.371	9.9657	991.549	9.9657	1028.78	9.9657	1095.43	9.9657	1005.34	9.9657	992.83	9.9657	917	9.9657	916.093	9.9657	1106.85	9.9657	1127.23
10.0815	868.956	10.0815	909.952	10.0815	899.765	10.0815	931.274	10.0815	835.877	10.0815	878.776	10.0815	867.131	10.0815	872.6	10.0815	994.676	10.0815	900.75	10.0815	925.846	10.0815	914.416	10.0815	947.504	10.0815	948.151	10.0815	955.971	10.0815	955.864	10.0815	1031.73	10.0815	1103.02	10.0815	1002.3	10.0815	1017.58	10.0815	987.092	10.0815	1047.23	10.0815	1093.36	10.0815	1077.15	10.0815	1177.65
10.1974	876.466	10.1974	868.477	10.1974	985.714	10.1974	855	10.1974	791.699	10.1974	863.364	10.1974	800.478	10.1974	850.511	10.1974	890.346	10.1974	765.532	10.1974	850.445	10.1974	1009.41	10.1974	973.565	10.1974	1012.45	10.1974	871.415	10.1974	937.133	10.1974	1160.33	10.1974	1228.93	10.1974	921.589	10.1974	968.558	10.1974	1091.82	10.1974	967.323	10.1974	995.6	10.1974	1288.56	10.1974	1179.2
10.3133	841.513	10.3133	836.02	10.3133	895.263	10.3133	842.852	10.3133	795.595	10.3133	988.18	10.3133	902.012	10.3133	907.653	10.3133	891.924	10.3133	843.062	10.3133	890.969	10.3133	838.534	10.3133	967.454	10.3133	870.437	10.3133	877.569	10.3133	906.067	10.3133	931.367	10.3133	931.039	10.3133	838.003	10.3133	1003.96	10.3133	1065.1	10.3133	1033.91	10.3133	1096.53	10.3133	1118.41	10.3133	1161.03
10.4292	797.27	10.4292	790.953	10.4292	844.855	10.4292	797.568	10.4292	859.388	10.4292	968.309	10.4292	943.669	10.4292	671.2	10.4292	786.307	10.4292	897.954	10.4292	823.654	10.4292	838.199	10.4292	927.213	10.4292	896.167	10.4292	1014.17	10.4292	1042.31	10.4292	984.655	10.4292	1029.98	10.4292	1077.22	10.4292	976.976	10.4292	949.977	10.4292	1045.9	10.4292	1072.2	10.4292	1247	10.4292	1033.45
10.5451	847.309	10.5451	853.983	10.5451	941.228	10.5451	792.555	10.5451	791.974	10.5451	922.214	10.5451	953.276	10.5451	846.036	10.5451	804.408	10.5451	865.89	10.5451	822.375	10.5451	890.221	10.5451	800.033	10.5451	1027.85	10.5451	1011.44	10.5451	1136.06	10.5451	1007.64	10.5451	991.19	10.5451	1019.64	10.5451	1073.38	10.5451	968.44	10.5451	1126.79	10.5451	1147.56	10.5451	1257.26	10.5451	1061.04
10.6609	836.523	10.6609	1001.53	10.6609	755.444	10.6609	781.121	10.6609	754.362	10.6609	885.373	10.6609	951.565	10.6609	918.36	10.6609	864.089	10.6609	865.063	10.6609	921.908	10.6609	952.635	10.6609	848.002	10.6609	961.825	10.6609	1014.02	10.6609	1030.68	10.6609	956.154	10.6609	986.984	10.6609	992.428	10.6609	1091.02	10.6609	973.662	10.6609	1076.28	10.6609	1142.2	10.6609	1146.8	10.6609	1165.53
10.7768	1022.95	10.7768	862.227	10.7768	871.718	10.7768	867.328	10.7768	762.945	10.7768	949.406	10.7768	1000.22	10.7768	805.747	10.7768	880.201	10.7768	899.649	10.7768	857.543	10.7768	869.56	10.7768	931.363	10.7768	1118.08	10.7768	1003.19	10.7768	985.66	10.7768	1047.48	10.7768	1024.03	10.7768	977.35	10.7768	1033.46	10.7768	996.772	10.7768	959.605	10.7768	938.587	10.7768	1002.32	10.7768	1112.68
10.8927	1066.18	10.8927	839.738	10.8927	872.323	10.8927	955.431	10.8927	833.194	10.8927	862.608	10.8927	853.919	10.8927	894.324	10.8927	1057.62	10.8927	910.014	10.8927	890.354	10.8927	811.988	10.8927	944.056	10.8927	982.315	10.8927	938.607	10.8927	946.554	10.8927	1039.53	10.8927	1031.33	10.8927	1012.16	10.8927	1087.45	10.8927	1123.14	10.8927	1140.32	10.8927	1156.4	10.8927	984.184	10.8927	1104.16
11.0086	963.708	11.0086	894.306	11.0086	858.615	11.0086	870.089	11.0086	872.712	11.0086	793.974	11.0086	808.856	11.0086	913	11.0086	967.866	11.0086	925.242	11.0086	859.885	11.0086	812.761	11.0086	881.191	11.0086	938.512	11.0086	989.217	11.0086	963.13	11.0086	1067.34	11.0086	1008.89	11.0086	1040.26	11.0086	1036.38	11.0086	1138.62	11.0086	1330.68	11.0086	1467.6	11.0086	1231.76	11.0086	1184.75
11.1245	898.327	11.1245	843.104	11.1245	917.312	11.1245	845.545	11.1245	977.632	11.1245	837.06	11.1245	855.026	11.1245	884.92	11.1245	946.154	11.1245	993.766	11.1245	863.826	11.1245	741.428	11.1245	801.333	11.1245	818.603	11.1245	1052.3	11.1245	962.733	11.1245	981.422	11.1245	1069.96	11.1245	1098.42	11.1245	1078.74	11.1245	1059.33	11.1245	948.961	11.1245	838.453	11.1245	1103.87	11.1245	1147.48
11.2403	833.388	11.2403	843.657	11.2403	741.333	11.2403	810.698	11.2403	989.267	11.2403	812.845	11.2403	835.424	11.2403	799.858	11.2403	890.652	11.2403	941.761	11.2403	820.092	11.2403	785.862	11.2403	901.488	11.2403	887.836	11.2403	913.027	11.2403	1139.26	11.2403	961.379	11.2403	969.098	11.2403	957.234	11.2403	1110.53	11.2403	1019.13	11.2403	1022.39	11.2403	1128.8	11.2403	1156.02	11.2403	1087.17
11.3562	835.177	11.3562	974.26	11.3562	891.606	11.3562	857.153	11.3562	889.492	11.3562	778.154	11.3562	907.501	11.3562	851.787	11.3562	835.019	11.3562	841.207	11.3562	935.181	11.3562	813.266	11.3562	940.642	11.3562	891.444	11.3562	1009.84	11.3562	1073.1	11.3562	1091.84	11.3562	1083.41	11.3562	931.242	11.3562	1024.71	11.3562	1102.92	11.3562	1147.61	11.3562	1154.99	11.3562	1131.57	11.3562	1040.13
11.4721	1072.21	11.4721	930.165	11.4721	867.896	11.4721	898.49	11.4721	889.452	11.4721	985.062	11.4721	1084.19	11.4721	942.213	11.4721	931.453	11.4721	872.009	11.4721	859.782	11.4721	811.858	11.4721	936.879	11.4721	933.155	11.4721	979.274	11.4721	866.586	11.4721	1183.6	11.4721	962.393	11.4721	965.939	11.4721	1103.79	11.4721	1143.51	11.4721	1129.6	11.4721	1134.72	11.4721	1017.62	11.4721	1032.42
11.588	885.779	11.588	807.751	11.588	919.784	11.588	833.96	11.588	871.516	11.588	1081.12	11.588	895.066	11.588	866.444	11.588	826.388	11.588	817.855	11.588	923.755	11.588	866.962	11.588	1001.9	11.588	921.55	11.588	937.344	11.588	912.667	11.588	1137.3	11.588	1091.52	11.588	1079.75	11.588	1162.18	11.588	969.594	11.588	1190.92	11.588	1354	11.588	1004.24	11.588	1137.59
11.7039	823.626	11.7039	751.667	11.7039	1000.89	11.7039	881.099	11.7039	867.854	11.7039	1072.63	11.7039	999.482	11.7039	911.107	11.7039	819.655	11.7039	806.439	11.7039	853.387	11.7039	879.101	11.7039	984.944	11.7039	845.254	11.7039	1072.34	11.7039	982.896	11.7039	1168.88	11.7039	1133.83	11.7039	974.34	11.7039	1139.32	11.7039	967.271	11.7039	1027.73	11.7039	970.587	11.7039	1089.57	11.7039	1226.78
11.8197	871.315	11.8197	969.683	11.8197	1145.48	11.8197	883.894	11.8197	1027.22	11.8197	885.357	11.8197	809.961	11.8197	890.573	11.8197	876.662	11.8197	845.035	11.8197	867.789	11.8197	857.871	11.8197	1060.27	11.8197	944.302	11.8197	900.232	11.8197	893.612	11.8197	1102.82	11.8197	1071.79	11.8197	977.505	11.8197	1032.91	11.8197	928.881	11.8197	1111.12	11.8197	1147.97	11.8197	1268.81	11.8197	1244.52
11.9356	826.842	11.9356	830.686	11.9356	886.918	11.9356	889.011	11.9356	903.255	11.9356	857.866	11.9356	934.671	11.9356	918.009	11.9356	850.011	11.9356	815.025	11.9356	860.155	11.9356	794.939	11.9356	922.47	11.9356	1047.41	11.9356	1052.31	11.9356	849.764	11.9356	893.799	11.9356	1026.58	11.9356	898.897	11.9356	1020.19	11.9356	1019.02	11.9356	1143.62	11.9356	1092.2	11.9356	1078.19	11.9356	1181.17
12.0515	881.363	12.0515	867.493	12.0515	910.751	12.0515	876.788	12.0515	982.109	12.0515	917.678	12.0515	1136.69	12.0515	901.573	12.0515	907.789	12.0515	764.147	12.0515	867.338	12.0515	845.032	12.0515	888.601	12.0515	838.143	12.0515	1114.23	12.0515	1020.7	12.0515	1015.02	12.0515	1244.37	12.0515	979.306	12.0515	1030.24	12.0515	1135.99	12.0515	1115.31	12.0515	1127.67	12.0515	1149.52	12.0515	1214.7
12.1674	870.233	12.1674	877.361	12.1674	939.307	12.1674	812.919	12.1674	885.039	12.1674	855.885	12.1674	1026.57	12.1674	911.333	12.1674	1056.95	12.1674	785.197	12.1674	768.184	12.1674	917.93	12.1674	831.567	12.1674	940.583	12.1674	1032.56	12.1674	872.833	12.1674	1125.55	12.1674	974.838	12.1674	1004.47	12.1674	1005.09	12.1674	1021.05	12.1674	1078.55	12.1674	1153.93	12.1674	1176.93	12.1674	1234.41
12.2833	872.341	12.2833	935.317	12.2833	854.444	12.2833	830.73	12.2833	839.272	12.2833	826.682	12.2833	938.433	12.2833	818.738	12.2833	921.736	12.2833	841.267	12.2833	810.568	12.2833	758.923	12.2833	874.573	12.2833	888.841	12.2833	975.793	12.2833	907.463	12.2833	1132.35	12.2833	970.24	12.2833	927.84	12.2833	1055.03	12.2833	975.994	12.2833	1319.5	12.2833	1190.48	12.2833	1240.31	12.2833	1232.06
12.3991	872.966	12.3991	1014.55	12.3991	958.283	12.3991	935.253	12.3991	872.82	12.3991	971.841	12.3991	854.223	12.3991	856.293	12.3991	869.307	12.3991	846.793	12.3991	857.811	12.3991	825.486	12.3991	966.334	12.3991	985.988	12.3991	1003.29	12.3991	1120.98	12.3991	1071.58	12.3991	926.208	12.3991	964.153	12.3991	1101.14	12.3991	994.116	12.3991	1070.04	12.3991	1206.89	12.3991	1396.26	12.3991	1296.29
12.515	964.407	12.515	863.921	12.515	921.852	12.515	901.788	12.515	887.366	12.515	915.778	12.515	937.845	12.515	818.2	12.515	820.893	12.515	844.19	12.515	933.477	12.515	894.23	12.515	1023.98	12.515	1070.24	12.515	970.964	12.515	1087.62	12.515	1083.4	12.515	902.198	12.515	1009.07	12.515	983.5	12.515	963.592	12.515	1167.91	12.515	1144.8	12.515	1071.48	12.515	1397.72
12.6309	908.111	12.6309	927.841	12.6309	885.133	12.6309	879.24	12.6309	1039.48	12.6309	878.232	12.6309	882.891	12.6309	1040.24	12.6309	835.621	12.6309	726.193	12.6309	765.841	12.6309	790.031	12.6309	870.569	12.6309	1008.65	12.6309	968.098	12.6309	1170.92	12.6309	995.386	12.6309	837.891	12.6309	1154.2	12.6309	990.467	12.6309	985.702	12.6309	1076.31	12.6309	1167	12.6309	1147.89	12.6309	1387.87
12.7468	887.883	12.7468	892.96	12.7468	913.737	12.7468	877.458	12.7468	1008.05	12.7468	898.393	12.7468	759.474	12.7468	856	12.7468	813.86	12.7468	696.832	12.7468	799.524	12.7468	878.131	12.7468	861.82	12.7468	1017.56	12.7468	940.735	12.7468	950.583	12.7468	1010.28	12.7468	1121.07	12.7468	1097.04	12.7468	1041.42	12.7468	1019.33	12.7468	887.313	12.7468	886.267	12.7468	1148.05	12.7468	1293.37
12.8627	1070.21	12.8627	840.197	12.8627	908.142	12.8627	884.667	12.8627	969.639	12.8627	894.176	12.8627	735.906	12.8627	913.68	12.8627	797.972	12.8627	851.954	12.8627	833.725	12.8627	873.237	12.8627	907.161	12.8627	950.956	12.8627	961.843	12.8627	976.27	12.8627	1081.56	12.8627	1082.74	12.8627	1029.99	12.8627	1018.33	12.8627	1057.52	12.8627	1116.39	12.8627	1021.4	12.8627	1028.61	12.8627	1217.68
12.9785	946.906	12.9785	850.767	12.9785	725.943	12.9785	875.495	12.9785	994.785	12.9785	875.87	12.9785	977.945	12.9785	919.387	12.9785	940.754	12.9785	830.817	12.9785	1050.81	12.9785	804.225	12.9785	1056.84	12.9785	955.037	12.9785	958.848	12.9785	1013.2	12.9785	877.014	12.9785	993.165	12.9785	932.093	12.9785	926.603	12.9785	979.346	12.9785	1017.59	12.9785	1087.88	12.9785	1180.18	12.9785	1208.92
13.0944	827.876	13.0944	912.302	13.0944	801.434	13.0944	836.903	13.0944	1014.07	13.0944	911.286	13.0944	881.651	13.0944	853.987	13.0944	964.293	13.0944	943.684	13.0944	794.199	13.0944	859.517	13.0944	1082.3	13.0944	945.012	13.0944	1038.05	13.0944	983.046	13.0944	1026.55	13.0944	1272.45	13.0944	1083.18	13.0944	927.887	13.0944	859.65	13.0944	935.566	13.0944	1038.72	13.0944	1425.23	13.0944	1262.62
13.2103	860.365	13.2103	861.417	13.2103	928.257	13.2103	788.123	13.2103	928.764	13.2103	878.513	13.2103	879.025	13.2103	864.44	13.2103	926.007	13.2103	891.777	13.2103	875.108	13.2103	793.14	13.2103	921.546	13.2103	1043.44	13.2103	982.161	13.2103	927.438	13.2103	995.036	13.2103	1151.02	13.2103	1035.68	13.2103	1034.21	13.2103	1004.24	13.2103	1068.12	13.2103	1058.36	13.2103	1261.01	13.2103	1215.03
13.3262	878.78	13.3262	938.577	13.3262	939.445	13.3262	928.451	13.3262	824.077	13.3262	878.967	13.3262	886.325	13.3262	837.044	13.3262	857.945	13.3262	809.711	13.3262	832.708	13.3262	820.937	13.3262	1096.89	13.3262	1026.57	13.3262	1049.53	13.3262	945.573	13.3262	1141.82	13.3262	1124.03	13.3262	965.14	13.3262	1082.43	13.3262	1039.55	13.3262	1123.78	13.3262	1086.6	13.3262	1222.96	13.3262	1263.13
13.4421	860.835	13.4421	860.575	13.4421	851.462	13.4421	855.977	13.4421	850.068	13.4421	918.089	13.4421	923.771	13.4421	778.067	13.4421	928.982	13.4421	735.943	13.4421	902.9	13.4421	809.362	13.4421	1062.38	13.4421	907.476	13.4421	1088.88	13.4421	943.017	13.4421	1211.43	13.4421	1121.46	13.4421	1042.63	13.4421	955.685	13.4421	1049	13.4421	1206.38	13.4421	1118.13	13.4421	1207.71	13.4421	1285.68
13.5579	803.924	13.5579	854.184	13.5579	946.967	13.5579	859.95	13.5579	874.269	13.5579	822.259	13.5579	881.67	13.5579	970.547	13.5579	942.271	13.5579	785.888	13.5579	779.187	13.5579	871.887	13.5579	1045.26	13.5579	842.702	13.5579	1012.97	13.5579	1026.16	13.5579	1092.62	13.5579	1141.19	13.5579	1084.95	13.5579	942.139	13.5579	1091.09	13.5579	1127.96	13.5579	1263.69	13.5579	1052.95	13.5579	1226.47
13.6738	868.421	13.6738	917.455	13.6738	938.956	13.6738	1030.52	13.6738	953.055	13.6738	975.951	13.6738	817.286	13.6738	871.276	13.6738	906.83	13.6738	732.578	13.6738	800.461	13.6738	784.427	13.6738	1051.3	13.6738	1001.04	13.6738	1060.61	13.6738	1102.43	13.6738	1116.82	13.6738	1055	13.6738	1063.4	13.6738	1056.12	13.6738	1013.21	13.6738	1038.51	13.6738	1085.08	13.6738	1116.67	13.6738	1308.59
13.7897	888.011	13.7897	913.479	13.7897	985.775	13.7897	1034.97	13.7897	996.678	13.7897	871.189	13.7897	764.804	13.7897	932.387	13.7897	839.074	13.7897	867.065	13.7897	919.453	13.7897	704	13.7897	893.1	13.7897	986.306	13.7897	1128.73	13.7897	1149.48	13.7897	1000.93	13.7897	1021.4	13.7897	1237.25	13.7897	986.151	13.7897	1003.92	13.7897	1116.16	13.7897	1016.59	13.7897	1334.43	13.7897	1212.72
13.9056	952.661	13.9056	966.619	13.9056	982.84	13.9056	961.788	13.9056	1057.87	13.9056	709.857	13.9056	817.261	13.9056	745.267	13.9056	781.775	13.9056	866.487	13.9056	920.107	13.9056	804.413	13.9056	928.945	13.9056	990.159	13.9056	1021.87	13.9056	1089.83	13.9056	1085.99	13.9056	1168.31	13.9056	1155.18	13.9056	1015.77	13.9056	1141.32	13.9056	1186.19	13.9056	1158.8	13.9056	1230.92	13.9056	1311.31
14.0215	994.262	14.0215	888.628	14.0215	1011.84	14.0215	960.351	14.0215	893.925	14.0215	933.208	14.0215	954.393	14.0215	935.04	14.0215	786.988	14.0215	840.517	14.0215	853.746	14.0215	781.061	14.0215	860.154	14.0215	954.96	14.0215	900.447	14.0215	1001.32	14.0215	1195.18	14.0215	960.392	14.0215	1099.62	14.0215	1038.36	14.0215	1207.27	14.0215	1154.92	14.0215	995.56	14.0215	1190.07	14.0215	1378.96
14.1373	912.131	14.1373	819.117	14.1373	924.975	14.1373	893.155	14.1373	861.453	14.1373	910.045	14.1373	879.673	14.1373	830.147	14.1373	850.957	14.1373	788.003	14.1373	930.434	14.1373	761.904	14.1373	1019.27	14.1373	943.024	14.1373	932.031	14.1373	934.396	14.1373	1094.42	14.1373	988.385	14.1373	1106.65	14.1373	920.787	14.1373	1093.2	14.1373	1136.55	14.1373	1019.96	14.1373	1114.44	14.1373	1307.2
14.2532	797.355	14.2532	884.351	14.2532	903.642	14.2532	747.167	14.2532	881.483	14.2532	956.285	14.2532	895.647	14.2532	791.96	14.2532	821.37	14.2532	769.585	14.2532	940.333	14.2532	814.09	14.2532	867.165	14.2532	984.004	14.2532	1025.41	14.2532	1089.95	14.2532	1050.42	14.2532	1013.59	14.2532	1100.78	14.2532	904.823	14.2532	997.827	14.2532	1237.44	14.2532	1062	14.2532	1345.74	14.2532	1301.72
14.3691	930.581	14.3691	891.229	14.3691	767.742	14.3691	777.78	14.3691	824.978	14.3691	913.324	14.3691	902.773	14.3691	780.222	14.3691	864.305	14.3691	840.258	14.3691	881.587	14.3691	882.054	14.3691	901.068	14.3691	1027.21	14.3691	1154.85	14.3691	1024.23	14.3691	1125.52	14.3691	955.054	14.3691	1191.27	14.3691	1091.25	14.3691	978.746	14.3691	1220.7	14.3691	1257.84	14.3691	1197.48	14.3691	1381.03
14.485	905.241	14.485	874.837	14.485	806.605	14.485	766.689	14.485	850.052	14.485	890.765	14.485	867.863	14.485	893.333	14.485	887.809	14.485	846.934	14.485	852.188	14.485	930.912	14.485	1060.31	14.485	1060.21	14.485	1029.07	14.485	1119.78	14.485	1089.26	14.485	928.472	14.485	1100.6	14.485	1097.83	14.485	1103.73	14.485	1098.3	14.485	1199.33	14.485	1176.26	14.485	1329.42
14.6009	887.598	14.6009	865.969	14.6009	822.423	14.6009	799.786	14.6009	857.973	14.6009	828.63	14.6009	957.933	14.6009	866.747	14.6009	898.812	14.6009	931.361	14.6009	912.076	14.6009	833.392	14.6009	1095.94	14.6009	1103.83	14.6009	995.709	14.6009	1241.82	14.6009	1167.33	14.6009	1103.55	14.6009	1066.88	14.6009	1033.15	14.6009	1183.32	14.6009	1002.64	14.6009	1142.23	14.6009	1031.89	14.6009	1286.46
14.7167	893.475	14.7167	921.524	14.7167	852.894	14.7167	832.841	14.7167	880.83	14.7167	882.042	14.7167	899.393	14.7167	861.796	14.7167	900.252	14.7167	826.012	14.7167	885.668	14.7167	841.498	14.7167	1101.93	14.7167	932.265	14.7167	1035.13	14.7167	1105.58	14.7167	1319.59	14.7167	959.693	14.7167	1144.15	14.7167	1039.95	14.7167	1112.43	14.7167	1137.08	14.7167	1105.08	14.7167	1214.72	14.7167	1423.94
14.8326	915.759	14.8326	869.122	14.8326	864.898	14.8326	932.909	14.8326	936.661	14.8326	867.301	14.8326	783.758	14.8326	939.933	14.8326	866.853	14.8326	881.132	14.8326	806.398	14.8326	819.472	14.8326	1076.31	14.8326	1063.86	14.8326	1051.66	14.8326	1056.87	14.8326	1167.45	14.8326	1266.78	14.8326	1213.44	14.8326	996.975	14.8326	1019.75	14.8326	1092.94	14.8326	1225.61	14.8326	1267.58	14.8326	1372.25
14.9485	938.003	14.9485	873.759	14.9485	813.391	14.9485	852.978	14.9485	905.308	14.9485	890	14.9485	857.465	14.9485	847.453	14.9485	910.606	14.9485	1002.06	14.9485	812.287	14.9485	897.632	14.9485	1101.98	14.9485	1119.57	14.9485	1113.35	14.9485	1105.82	14.9485	1159.14	14.9485	963.67	14.9485	1115.44	14.9485	1102.55	14.9485	1070.26	14.9485	922	14.9485	1009.71	14.9485	1222.07	14.9485	1262.03
15.0644	882.234	15.0644	897.029	15.0644	818.424	15.0644	822.381	15.0644	981.982	15.0644	995.768	15.0644	787.195	15.0644	981.889	15.0644	888.688	15.0644	1016.89	15.0644	889.245	15.0644	731.654	15.0644	1010.38	15.0644	1058.21	15.0644	1014.95	15.0644	1077.44	15.0644	1309.26	15.0644	1296.58	15.0644	1247.43	15.0644	1182.09	15.0644	1066.83	15.0644	1126.63	15.0644	1085.8	15.0644	1505.01	15.0644	1395
15.1803	870.942	15.1803	922.918	15.1803	886.756	15.1803	875.594	15.1803	1020.44	15.1803	906.219	15.1803	864.356	15.1803	984.987	15.1803	917.383	15.1803	965.598	15.1803	919.34	15.1803	698.85	15.1803	862.359	15.1803	1034.12	15.1803	1174.1	15.1803	1128.8	15.1803	1125.34	15.1803	1179.97	15.1803	1262.33	15.1803	1137.78	15.1803	995.19	15.1803	1119.38	15.1803	1062.27	15.1803	1304.35	15.1803	1279.66
15.2961	937.617	15.2961	812.399	15.2961	839.667	15.2961	942.417	15.2961	958.035	15.2961	857.982	15.2961	877.524	15.2961	773.84	15.2961	829.844	15.2961	869.771	15.2961	870.292	15.2961	728.747	15.2961	989.357	15.2961	1047.86	15.2961	1171.89	15.2961	1087.85	15.2961	1079.26	15.2961	1108.32	15.2961	1132.43	15.2961	1102.11	15.2961	1024.13	15.2961	1445.14	15.2961	1276.83	15.2961	1261.51	15.2961	1184.01
15.412	797.462	15.412	823.993	15.412	916.518	15.412	864.811	15.412	957.755	15.412	837.162	15.412	885.475	15.412	926.729	15.412	849.152	15.412	817.399	15.412	891.202	15.412	803.293	15.412	980.329	15.412	1158.08	15.412	1022.94	15.412	964.516	15.412	1193.68	15.412	1185.96	15.412	1089.9	15.412	1140.56	15.412	939.681	15.412	1115.85	15.412	975.28	15.412	1087.41	15.412	1367.04
15.5279	832.159	15.5279	912.685	15.5279	983.387	15.5279	892.491	15.5279	1214.77	15.5279	854.519	15.5279	940.505	15.5279	912.933	15.5279	748.369	15.5279	944.111	15.5279	829.016	15.5279	794.616	15.5279	952.404	15.5279	1172.58	15.5279	1002.98	15.5279	920.208	15.5279	987.521	15.5279	1160.55	15.5279	1241.39	15.5279	1039.83	15.5279	1024.55	15.5279	934.302	15.5279	1118.75	15.5279	1177.56	15.5279	1275.28
15.6438	892.052	15.6438	937.972	15.6438	908.297	15.6438	932.804	15.6438	985.798	15.6438	1023.33	15.6438	833.088	15.6438	850.467	15.6438	846.857	15.6438	964.83	15.6438	988.795	15.6438	851.772	15.6438	1065.66	15.6438	1127.46	15.6438	1067.86	15.6438	1006.36	15.6438	1060.18	15.6438	1177.63	15.6438	1056.61	15.6438	1094.65	15.6438	1176.42	15.6438	1112	15.6438	1156	15.6438	1200.08	15.6438	1203.01
15.7597	904.876	15.7597	809.418	15.7597	890.081	15.7597	952.01	15.7597	1052.93	15.7597	899.095	15.7597	767.443	15.7597	788.884	15.7597	857.204	15.7597	889.04	15.7597	818.152	15.7597	835.245	15.7597	1008.91	15.7597	1118.94	15.7597	1033.84	15.7597	1120.6	15.7597	1258.04	15.7597	1240.56	15.7597	1103.17	15.7597	1190.86	15.7597	1091.23	15.7597	1356.26	15.7597	1204.56	15.7597	1233.4	15.7597	1334.13
15.8755	953.154	15.8755	904.888	15.8755	872.051	15.8755	873.511	15.8755	901.786	15.8755	878.909	15.8755	710.562	15.8755	842.893	15.8755	833.276	15.8755	865.387	15.8755	694.02	15.8755	863.63	15.8755	1050.6	15.8755	1080.45	15.8755	971.509	15.8755	1191.45	15.8755	1071.18	15.8755	1020.69	15.8755	1042.33	15.8755	1169.82	15.8755	1108.08	15.8755	1305.43	15.8755	1253.32	15.8755	1211.66	15.8755	1440.54
15.9914	890.225	15.9914	955.911	15.9914	962.664	15.9914	981.32	15.9914	1016.14	15.9914	852.753	15.9914	717.738	15.9914	950.28	15.9914	867.003	15.9914	928.71	15.9914	786.171	15.9914	904.03	15.9914	1064.43	15.9914	1159.24	15.9914	992.918	15.9914	958.429	15.9914	1101.83	15.9914	1246.83	15.9914	1039.3	15.9914	1253.88	15.9914	1162.76	15.9914	1164.98	15.9914	1308.61	15.9914	1109.58	15.9914	1253.4
16.1073	898.952	16.1073	990.036	16.1073	864.358	16.1073	885.897	16.1073	969.235	16.1073	878.667	16.1073	779.767	16.1073	907.489	16.1073	889.446	16.1073	864.961	16.1073	943.73	16.1073	835.878	16.1073	969.661	16.1073	1183.81	16.1073	1083.35	16.1073	1113.79	16.1073	1088.48	16.1073	1188.86	16.1073	1035.35	16.1073	1184.19	16.1073	1135.4	16.1073	1033.43	16.1073	1081.56	16.1073	1389.3	16.1073	1376.48
16.2232	844.46	16.2232	865.506	16.2232	883.6	16.2232	886.106	16.2232	861.45	16.2232	1082.04	16.2232	725.693	16.2232	857.067	16.2232	895.835	16.2232	999.4	16.2232	1050.66	16.2232	814.115	16.2232	942.209	16.2232	1329.78	16.2232	1304.64	16.2232	1048.17	16.2232	1148.2	16.2232	1147.61	16.2232	1163	16.2232	1003.26	16.2232	1088.88	16.2232	1118.47	16.2232	1156.07	16.2232	1378.77	16.2232	1316.88
16.3391	860.278	16.3391	939.28	16.3391	873.184	16.3391	965.093	16.3391	937.976	16.3391	1032.68	16.3391	765.846	16.3391	1007.84	16.3391	883.502	16.3391	914.055	16.3391	1206.71	16.3391	843.972	16.3391	1256.11	16.3391	1428.33	16.3391	1229.28	16.3391	1094.11	16.3391	1057.22	16.3391	1134.7	16.3391	1052.54	16.3391	1144.81	16.3391	1014.69	16.3391	1180.75	16.3391	1128.15	16.3391	1416.48	16.3391	1385.44
16.4549	702.047	16.4549	1017.62	16.4549	789.172	16.4549	916.038	16.4549	913.685	16.4549	1026.78	16.4549	827.161	16.4549	1048.69	16.4549	854.764	16.4549	807.097	16.4549	981.278	16.4549	845.71	16.4549	1041.78	16.4549	1202.09	16.4549	973.714	16.4549	1148.48	16.4549	1031.14	16.4549	1102.57	16.4549	1012.89	16.4549	1070.67	16.4549	1137.94	16.4549	1274.78	16.4549	1163.16	16.4549	1321.98	16.4549	1413.2
16.5708	999.374	16.5708	942.054	16.5708	772.702	16.5708	954.859	16.5708	837.726	16.5708	996.345	16.5708	953.678	16.5708	978.64	16.5708	790.879	16.5708	872.438	16.5708	941.873	16.5708	856.766	16.5708	1010.31	16.5708	1093.72	16.5708	1078.09	16.5708	1174.76	16.5708	1204.76	16.5708	1099.91	16.5708	1021.46	16.5708	1059.01	16.5708	1201.77	16.5708	1231.56	16.5708	1239.49	16.5708	1237.3	16.5708	1384.91
16.6867	1095.79	16.6867	1017.15	16.6867	1015.29	16.6867	1033.52	16.6867	834.561	16.6867	989.062	16.6867	847.967	16.6867	851.147	16.6867	929.177	16.6867	789.176	16.6867	969.703	16.6867	931.087	16.6867	1113.21	16.6867	1157.43	16.6867	1139.33	16.6867	1147.33	16.6867	1100.71	16.6867	1157.97	16.6867	1025.19	16.6867	1105.19	16.6867	1056.9	16.6867	1257.68	16.6867	1294.75	16.6867	1458.23	16.6867	1449.21
16.8026	1060.37	16.8026	1042.91	16.8026	966.822	16.8026	991.317	16.8026	1062.57	16.8026	962.241	16.8026	870.658	16.8026	1011.07	16.8026	974.37	16.8026	754.875	16.8026	819.089	16.8026	849.399	16.8026	1074.3	16.8026	1162.42	16.8026	1028.64	16.8026	1065.09	16.8026	1090.84	16.8026	1117.72	16.8026	1095.73	16.8026	1015.36	16.8026	1163.12	16.8026	1172.69	16.8026	1115.4	16.8026	1380.11	16.8026	1525.71
16.9185	1199.37	16.9185	1010.44	16.9185	961.36	16.9185	935	16.9185	1184.25	16.9185	1120.94	16.9185	807.443	16.9185	913.12	16.9185	858.981	16.9185	881.318	16.9185	797.946	16.9185	781.968	16.9185	1136.2	16.9185	1229.13	16.9185	1004.24	16.9185	1089.55	16.9185	1209.4	16.9185	1273.66	16.9185	1164.45	16.9185	982.172	16.9185	1289.98	16.9185	1183.48	16.9185	1163.25	16.9185	1402.49	16.9185	1440.12
17.0343	1036.15	17.0343	921.215	17.0343	1100.85	17.0343	906.613	17.0343	1085.08	17.0343	1132.09	17.0343	943.378	17.0343	886.133	17.0343	910.142	17.0343	829.348	17.0343	805.595	17.0343	852.647	17.0343	1094.05	17.0343	1095.69	17.0343	1019.2	17.0343	1113.01	17.0343	1089.45	17.0343	1177.37	17.0343	1136.22	17.0343	1107.74	17.0343	1159.31	17.0343	1343.65	17.0343	1439.13	17.0343	1460.33	17.0343	1474.43
17.1502	931.143	17.1502	1058.49	17.1502	981.537	17.1502	904.967	17.1502	1050.21	17.1502	814.493	17.1502	965.048	17.1502	998.889	17.1502	906.992	17.1502	905.329	17.1502	887.4	17.1502	776.259	17.1502	1081	17.1502	1019.29	17.1502	1021.05	17.1502	1091.78	17.1502	1070.69	17.1502	1157.83	17.1502	1145.6	17.1502	1171.79	17.1502	1062.7	17.1502	1237.92	17.1502	1244.88	17.1502	1188.9	17.1502	1394.67
17.2661	932.375	17.2661	958.4	17.2661	943.281	17.2661	852.344	17.2661	951.259	17.2661	974.008	17.2661	900.085	17.2661	1122.49	17.2661	941.21	17.2661	963.492	17.2661	880.559	17.2661	835.882	17.2661	1162.61	17.2661	1161.87	17.2661	1103.68	17.2661	977.48	17.2661	1206.51	17.2661	1040.26	17.2661	1226.42	17.2661	1151.8	17.2661	1085.91	17.2661	1369.75	17.2661	1403.84	17.2661	1134.99	17.2661	1235.89
17.382	930.104	17.382	1079.73	17.382	968.133	17.382	864.184	17.382	1014.43	17.382	916.587	17.382	941.148	17.382	1150.33	17.382	954.57	17.382	994.155	17.382	870.903	17.382	908.462	17.382	1160.04	17.382	1248.84	17.382	1096.92	17.382	997.417	17.382	1266.09	17.382	1037.78	17.382	1100.88	17.382	1123.09	17.382	1022.92	17.382	1069.07	17.382	1092.33	17.382	1269.96	17.382	1530.49
17.4979	952.554	17.4979	1024.42	17.4979	990.119	17.4979	966.713	17.4979	974.186	17.4979	925.281	17.4979	971.707	17.4979	1066.71	17.4979	922.996	17.4979	937.051	17.4979	730.435	17.4979	851.259	17.4979	1061.33	17.4979	1069.06	17.4979	1252.23	17.4979	1112.2	17.4979	1235.11	17.4979	1377.34	17.4979	1139.39	17.4979	1044.24	17.4979	979.37	17.4979	1256.88	17.4979	1250.08	17.4979	1292.08	17.4979	1331.41
17.6137	938.349	17.6137	983.189	17.6137	1076.97	17.6137	1000.61	17.6137	1046.54	17.6137	828.519	17.6137	1056.85	17.6137	945.2	17.6137	1069.47	17.6137	928.642	17.6137	766.726	17.6137	786.584	17.6137	1156.72	17.6137	1108.56	17.6137	1127.99	17.6137	1182.73	17.6137	1267.63	17.6137	1317.37	17.6137	1076.79	17.6137	989.893	17.6137	1085.79	17.6137	1105.63	17.6137	1034.8	17.6137	1240.97	17.6137	1319.88
17.7296	971.69	17.7296	900.169	17.7296	946.387	17.7296	976.657	17.7296	955.291	17.7296	1000.36	17.7296	911.863	17.7296	911.493	17.7296	910.516	17.7296	859.494	17.7296	905.246	17.7296	722.68	17.7296	1131.47	17.7296	1207.36	17.7296	1153.87	17.7296	1248.81	17.7296	1242.77	17.7296	1165.57	17.7296	1053.11	17.7296	943.911	17.7296	1080.8	17.7296	1104.82	17.7296	1165.2	17.7296	1188.01	17.7296	1410.54
17.8455	970.218	17.8455	1030.97	17.8455	1112.24	17.8455	905.681	17.8455	1056.21	17.8455	1108.9	17.8455	922.3	17.8455	810.907	17.8455	994.7	17.8455	911.002	17.8455	774.015	17.8455	788.768	17.8455	1102.32	17.8455	1292.46	17.8455	1235.41	17.8455	1206.89	17.8455	1091.93	17.8455	1129.65	17.8455	1059.22	17.8455	968.987	17.8455	1104.79	17.8455	1034.62	17.8455	936.88	17.8455	1147.63	17.8455	1456.89
17.9614	1057.11	17.9614	1074.57	17.9614	1033.2	17.9614	964.583	17.9614	1043.26	17.9614	994.759	17.9614	895.236	17.9614	879.467	17.9614	874.976	17.9614	898.59	17.9614	656.572	17.9614	873.713	17.9614	1121.05	17.9614	1102.83	17.9614	1031.34	17.9614	975.01	17.9614	1059.51	17.9614	1048.69	17.9614	1104.41	17.9614	1078.63	17.9614	986.423	17.9614	1169.4	17.9614	1072.47	17.9614	1275.79	17.9614	1476.86
18.0772	1070.96	18.0772	1077.3	18.0772	1101.44	18.0772	1001.01	18.0772	962.017	18.0772	982.709	18.0772	879.902	18.0772	864.48	18.0772	834.272	18.0772	994.251	18.0772	771.981	18.0772	872.872	18.0772	1117.73	18.0772	1179.49	18.0772	1118.97	18.0772	1034.27	18.0772	1267.91	18.0772	999.025	18.0772	1054.24	18.0772	1059.92	18.0772	1011.26	18.0772	1185.26	18.0772	1221.99	18.0772	1134.75	18.0772	1579.93
18.1931	1091.48	18.1931	1070	18.1931	984.523	18.1931	995.505	18.1931	1018.63	18.1931	1046.68	18.1931	921.171	18.1931	893.244	18.1931	921.234	18.1931	822.27	18.1931	936.971	18.1931	897.302	18.1931	1091.47	18.1931	1112.41	18.1931	1233.88	18.1931	950.771	18.1931	1231.97	18.1931	1285.37	18.1931	1029.58	18.1931	1030.67	18.1931	981.308	18.1931	1205.43	18.1931	1125.2	18.1931	1226.69	18.1931	1466.03
18.309	953.258	18.309	1017.67	18.309	1035.89	18.309	1111.43	18.309	1011.57	18.309	934.568	18.309	1005.62	18.309	992.8	18.309	924.832	18.309	978.551	18.309	944.487	18.309	1013.09	18.309	1255.78	18.309	1035.9	18.309	1064.2	18.309	1067.62	18.309	1288.27	18.309	1286.03	18.309	1072.14	18.309	1085.72	18.309	932.656	18.309	1162.98	18.309	1158.59	18.309	1232.24	18.309	1492.09
18.4249	1092.45	18.4249	923.458	18.4249	790.735	18.4249	1036.77	18.4249	997.194	18.4249	899.934	18.4249	1020.98	18.4249	867.587	18.4249	879.137	18.4249	945.533	18.4249	886.8	18.4249	1039.28	18.4249	1182.75	18.4249	1042.07	18.4249	1073.64	18.4249	1074.11	18.4249	1190.07	18.4249	1187.47	18.4249	1066.89	18.4249	1084.85	18.4249	1088.92	18.4249	1184.63	18.4249	1139.05	18.4249	1075.86	18.4249	1626.24
18.5408	1227.77	18.5408	1004.16	18.5408	855.625	18.5408	1087.07	18.5408	921.357	18.5408	1006.17	18.5408	959.058	18.5408	866.556	18.5408	882.444	18.5408	932.029	18.5408	900.935	18.5408	997.848	18.5408	1037.01	18.5408	1079.34	18.5408	1103.86	18.5408	1196.33	18.5408	1184.13	18.5408	1210.21	18.5408	1154.16	18.5408	1024.73	18.5408	921.591	18.5408	1149.18	18.5408	1134.6	18.5408	1241.68	18.5408	1672.7
18.6566	1144.22	18.6566	1058.24	18.6566	792.681	18.6566	1167.46	18.6566	1043.68	18.6566	927.295	18.6566	798.715	18.6566	872.987	18.6566	906.223	18.6566	1027.65	18.6566	953.708	18.6566	932.985	18.6566	1120.57	18.6566	1124.81	18.6566	1059.13	18.6566	1113.6	18.6566	1095.11	18.6566	1229.44	18.6566	1200.51	18.6566	991.041	18.6566	969.975	18.6566	1260.61	18.6566	1347.77	18.6566	1347.02	18.6566	1400.79
18.7725	1274.9	18.7725	1061.61	18.7725	869.007	18.7725	1030.57	18.7725	993.394	18.7725	990	18.7725	977.565	18.7725	886.56	18.7725	889.876	18.7725	931.29	18.7725	1081.94	18.7725	931.141	18.7725	1132.21	18.7725	1287.1	18.7725	1092.03	18.7725	1033.38	18.7725	1240.5	18.7725	1192.85	18.7725	1327.88	18.7725	1048.28	18.7725	1057.38	18.7725	1234.4	18.7725	956.813	18.7725	1265.57	18.7725	1310.34
18.8884	1399.22	18.8884	995.934	18.8884	805.994	18.8884	965.473	18.8884	877.393	18.8884	909.805	18.8884	917.34	18.8884	873.387	18.8884	871.174	18.8884	825.718	18.8884	1024.57	18.8884	919.161	18.8884	968.333	18.8884	1151.03	18.8884	1135.11	18.8884	1083.84	18.8884	1172.13	18.8884	1235.05	18.8884	1168.96	18.8884	1060.37	18.8884	1039.83	18.8884	1114.68	18.8884	1112.76	18.8884	1360.64	18.8884	1492.66
19.0043	1159.03	19.0043	1013.7	19.0043	834.668	19.0043	866.826	19.0043	902.105	19.0043	870.593	19.0043	900.116	19.0043	853.653	19.0043	887.716	19.0043	837.905	19.0043	1104	19.0043	921.063	19.0043	1091.27	19.0043	1095.92	19.0043	1138.1	19.0043	1191.53	19.0043	1107.54	19.0043	1199.87	19.0043	1106.88	19.0043	1158.06	19.0043	969.384	19.0043	1174.65	19.0043	1171.81	19.0043	1231.49	19.0043	1315.13
19.1202	1030.22	19.1202	1029.4	19.1202	969.431	19.1202	899.932	19.1202	897.866	19.1202	819.407	19.1202	863.601	19.1202	992.933	19.1202	872.516	19.1202	796.771	19.1202	970.508	19.1202	1012	19.1202	1077.79	19.1202	1098.34	19.1202	1252.16	19.1202	1265.27	19.1202	1088.69	19.1202	1210.64	19.1202	1109.78	19.1202	1101.71	19.1202	1060.88	19.1202	1099.84	19.1202	980.867	19.1202	1277.49	19.1202	1341.74
19.236	1009.82	19.236	1133.54	19.236	985.345	19.236	856.508	19.236	804.915	19.236	1038.64	19.236	830.026	19.236	989.413	19.236	877.625	19.236	823.441	19.236	960.729	19.236	898.061	19.236	993.215	19.236	820.894	19.236	1311.1	19.236	1286.7	19.236	1084.67	19.236	1155.42	19.236	1085.1	19.236	920.911	19.236	883.547	19.236	1190.17	19.236	1148.4	19.236	1419.46	19.236	1630.9
19.3519	1168.7	19.3519	1171.04	19.3519	933.879	19.3519	888.86	19.3519	869.239	19.3519	986.488	19.3519	929.182	19.3519	987.28	19.3519	962.497	19.3519	849.386	19.3519	1053.69	19.3519	916.24	19.3519	1184.81	19.3519	969.837	19.3519	1246.36	19.3519	1323.83	19.3519	1177.39	19.3519	1069.47	19.3519	1255.77	19.3519	999.385	19.3519	1085.04	19.3519	1092.99	19.3519	1063.31	19.3519	1417.53	19.3519	1433.4
19.4678	1163.42	19.4678	1179.57	19.4678	936.585	19.4678	886.394	19.4678	929.664	19.4678	934.026	19.4678	949.891	19.4678	1014.11	19.4678	968.017	19.4678	768.874	19.4678	1166.94	19.4678	853.589	19.4678	1117.65	19.4678	983.444	19.4678	1216.92	19.4678	1206.9	19.4678	1099.88	19.4678	1203.9	19.4678	1192.14	19.4678	1036.67	19.4678	1180.91	19.4678	1181.38	19.4678	1216.19	19.4678	1151.75	19.4678	1379.04
19.5837	1107.31	19.5837	1236.42	19.5837	997.684	19.5837	922.342	19.5837	930.578	19.5837	834.737	19.5837	888.055	19.5837	884.88	19.5837	840.156	19.5837	780.052	19.5837	999.719	19.5837	855.725	19.5837	1106.44	19.5837	1069.36	19.5837	1123.58	19.5837	1045.15	19.5837	1100.04	19.5837	1185.67	19.5837	1161.19	19.5837	931.234	19.5837	1063.63	19.5837	1141.65	19.5837	1171.36	19.5837	1406.74	19.5837	1339.05
19.6996	1111.5	19.6996	1260.78	19.6996	1098.18	19.6996	865.9	19.6996	1004.96	19.6996	847.34	19.6996	861.207	19.6996	972.733	19.6996	799.448	19.6996	868.368	19.6996	942.465	19.6996	912.737	19.6996	1212.55	19.6996	1106.51	19.6996	1137.9	19.6996	1142.33	19.6996	1078.55	19.6996	1144.97	19.6996	1142.31	19.6996	962.717	19.6996	858.842	19.6996	1104.59	19.6996	1195.8	19.6996	1293.45	19.6996	1363.31
19.8154	1181.59	19.8154	1096.1	19.8154	937.953	19.8154	903.24	19.8154	725.853	19.8154	889.173	19.8154	872.555	19.8154	879.533	19.8154	795.411	19.8154	764.642	19.8154	970.51	19.8154	917.717	19.8154	1106.63	19.8154	1021.27	19.8154	1257.16	19.8154	1106.26	19.8154	1157.37	19.8154	1291.4	19.8154	925.916	19.8154	1073.1	19.8154	906.427	19.8154	1209.95	19.8154	1082.71	19.8154	1236.43	19.8154	1728.4
19.9313	1121.62	19.9313	1150.42	19.9313	857.478	19.9313	914.798	19.9313	828.3	19.9313	934.522	19.9313	850.437	19.9313	893.289	19.9313	819.297	19.9313	760.959	19.9313	992.638	19.9313	937.315	19.9313	999.397	19.9313	949.466	19.9313	1101.18	19.9313	1388.52	19.9313	1107.5	19.9313	1316.59	19.9313	1032.62	19.9313	1114.48	19.9313	906.198	19.9313	1155.11	19.9313	1161.16	19.9313	1395.22	19.9313	1397.11
20.0472	991.657	20.0472	1202.39	20.0472	1008.2	20.0472	905.338	20.0472	885.096	20.0472	901.708	20.0472	909.902	20.0472	866.347	20.0472	781.238	20.0472	900.684	20.0472	991.268	20.0472	896.212	20.0472	1052.29	20.0472	1142.25	20.0472	1429.36	20.0472	1334.22	20.0472	1009.71	20.0472	1016.42	20.0472	1065.36	20.0472	1001.69	20.0472	887.855	20.0472	1278.46	20.0472	1213.89	20.0472	1286.31	20.0472	1526.9
20.1631	949.804	20.1631	1054.36	20.1631	927.552	20.1631	984.879	20.1631	786.123	20.1631	705.931	20.1631	826.325	20.1631	847.573	20.1631	812.835	20.1631	1010.82	20.1631	935.689	20.1631	984.031	20.1631	1103.1	20.1631	1026.97	20.1631	1310.38	20.1631	1403.81	20.1631	1278.96	20.1631	1062.26	20.1631	1039.92	20.1631	892.485	20.1631	910.566	20.1631	1074.67	20.1631	1322.81	20.1631	1263.02	20.1631	1677.59
20.279	1027.34	20.279	910.918	20.279	973.053	20.279	918.067	20.279	913.912	20.279	883.745	20.279	804.128	20.279	939.889	20.279	801.538	20.279	857.502	20.279	814.353	20.279	979.311	20.279	1158.41	20.279	927.102	20.279	1291.39	20.279	1400.25	20.279	1236.97	20.279	1014.64	20.279	1147.98	20.279	885.8	20.279	984.866	20.279	1173.84	20.279	965	20.279	1207.45	20.279	1371.51
20.3948	1057.92	20.3948	973.453	20.3948	917.991	20.3948	899.667	20.3948	944.76	20.3948	849.994	20.3948	803.708	20.3948	831.227	20.3948	771.53	20.3948	898.841	20.3948	728.306	20.3948	806.647	20.3948	1157.66	20.3948	1047.14	20.3948	1126.3	20.3948	1415.73	20.3948	1359.33	20.3948	1106.41	20.3948	1035.57	20.3948	1004.55	20.3948	953.888	20.3948	1219.12	20.3948	1404.05	20.3948	1142.28	20.3948	1550.34
20.5107	1121.54	20.5107	941.233	20.5107	887.8	20.5107	1002.42	20.5107	966.027	20.5107	916.322	20.5107	893.715	20.5107	1020.16	20.5107	871.369	20.5107	982.279	20.5107	755.417	20.5107	805.404	20.5107	995.711	20.5107	1045.6	20.5107	1242.63	20.5107	1361.17	20.5107	1130.45	20.5107	1313.62	20.5107	1123.2	20.5107	1086.5	20.5107	1033.82	20.5107	1409.94	20.5107	936.987	20.5107	1098.53	20.5107	1278.29
20.6266	1021.67	20.6266	826.836	20.6266	775.957	20.6266	983.701	20.6266	896.916	20.6266	936.998	20.6266	899.424	20.6266	913.396	20.6266	923.309	20.6266	945.564	20.6266	761.963	20.6266	786.559	20.6266	1189.31	20.6266	941.635	20.6266	1318.24	20.6266	1394.82	20.6266	1028.74	20.6266	1046.84	20.6266	1045.38	20.6266	970.689	20.6266	1015.86	20.6266	1392.88	20.6266	1027.28	20.6266	1205.82	20.6266	1376.17
20.7425	1041.79	20.7425	764.275	20.7425	876.812	20.7425	1003.12	20.7425	854.288	20.7425	1092.48	20.7425	881.576	20.7425	909.773	20.7425	984.341	20.7425	830.888	20.7425	858.156	20.7425	766.852	20.7425	1308.98	20.7425	977.575	20.7425	1295.93	20.7425	1378.57	20.7425	1077.69	20.7425	1099.65	20.7425	1047.71	20.7425	1021.21	20.7425	871.421	20.7425	1179.45	20.7425	1130.09	20.7425	1167.44	20.7425	1543.4
20.8584	1020.76	20.8584	797.839	20.8584	992.034	20.8584	1074.23	20.8584	856.535	20.8584	1084.78	20.8584	869.524	20.8584	925.2	20.8584	901.127	20.8584	889.68	20.8584	779.117	20.8584	740.317	20.8584	1379.46	20.8584	1114.33	20.8584	1303.4	20.8584	1346.83	20.8584	1070.36	20.8584	1027.45	20.8584	1156.48	20.8584	1117.17	20.8584	1009.23	20.8584	1302.95	20.8584	1125.8	20.8584	1297.71	20.8584	1668.8
20.9742	953.217	20.9742	913.803	20.9742	902.743	20.9742	1115.93	20.9742	1085.9	20.9742	1003.93	20.9742	941.583	20.9742	929.751	20.9742	915.211	20.9742	912.889	20.9742	724.67	20.9742	776.682	20.9742	1551.64	20.9742	1016.86	20.9742	1312.65	20.9742	1180.73	20.9742	1145.05	20.9742	990.953	20.9742	1041.55	20.9742	1008.27	20.9742	914.523	20.9742	1098.75	20.9742	1080.68	20.9742	1567.97	20.9742	1147.69
21.0901	1022.97	21.0901	818.383	21.0901	941.727	21.0901	1147.45	21.0901	1018.54	21.0901	825.048	21.0901	765.238	21.0901	818.133	21.0901	937.147	21.0901	849.319	21.0901	796.793	21.0901	782.682	21.0901	1382.68	21.0901	1085	21.0901	1143.28	21.0901	1193.75	21.0901	1065.68	21.0901	1160.06	21.0901	1016.06	21.0901	957.664	21.0901	1059.41	21.0901	1009.41	21.0901	913.36	21.0901	1218.49	21.0901	1353.59
21.206	968.928	21.206	819.013	21.206	1048.93	21.206	1107.08	21.206	911.108	21.206	1033.89	21.206	809.234	21.206	805.813	21.206	894.779	21.206	690.113	21.206	893.886	21.206	799.274	21.206	1097.82	21.206	1089.97	21.206	998.95	21.206	1209.97	21.206	1094.39	21.206	1107.55	21.206	969.995	21.206	969.461	21.206	1107.86	21.206	958.093	21.206	1148.64	21.206	1442.47	21.206	1438.35
21.3219	1012.33	21.3219	908.167	21.3219	922.906	21.3219	1006.81	21.3219	921.667	21.3219	1240.46	21.3219	945.037	21.3219	896.764	21.3219	901.561	21.3219	812.602	21.3219	687.084	21.3219	805.868	21.3219	1027.92	21.3219	1102.83	21.3219	1077.43	21.3219	1099.43	21.3219	1100.87	21.3219	1213.9	21.3219	1062.37	21.3219	1015.1	21.3219	1017.12	21.3219	952.778	21.3219	1253.72	21.3219	1348.31	21.3219	1358.28
21.4378	1040.03	21.4378	867.289	21.4378	1022.94	21.4378	955.647	21.4378	1012.83	21.4378	1220.96	21.4378	1008.33	21.4378	813.067	21.4378	915.151	21.4378	830.17	21.4378	658.771	21.4378	859.424	21.4378	1005.74	21.4378	1070.82	21.4378	1129.43	21.4378	1287.44	21.4378	1175.36	21.4378	1056.5	21.4378	1016.24	21.4378	971.333	21.4378	1072.83	21.4378	1447.07	21.4378	1387.73	21.4378	1191.63	21.4378	1261.33
21.5536	1011.19	21.5536	794.37	21.5536	830.274	21.5536	969.203	21.5536	999.739	21.5536	1041.62	21.5536	1144.22	21.5536	798.547	21.5536	874.083	21.5536	921.979	21.5536	854.176	21.5536	956.112	21.5536	1041.52	21.5536	1163.76	21.5536	1234.53	21.5536	919.092	21.5536	1158.7	21.5536	1041.66	21.5536	1044.17	21.5536	928.612	21.5536	1069.69	21.5536	1131.41	21.5536	1286.72	21.5536	1080.15	21.5536	1369.87
21.6695	1040.45	21.6695	757.562	21.6695	877.306	21.6695	907.872	21.6695	897.896	21.6695	1102.29	21.6695	1059.39	21.6695	832.644	21.6695	820.92	21.6695	879.74	21.6695	813.969	21.6695	858.864	21.6695	904.214	21.6695	1300.09	21.6695	1206.48	21.6695	949.121	21.6695	1012.61	21.6695	1213.81	21.6695	1049.65	21.6695	1008.95	21.6695	880.615	21.6695	1162.8	21.6695	1111.72	21.6695	1227.25	21.6695	1273.9
21.7854	967.593	21.7854	896.471	21.7854	869.624	21.7854	831.583	21.7854	874.926	21.7854	958.736	21.7854	951.122	21.7854	767.48	21.7854	689.524	21.7854	951.616	21.7854	718.453	21.7854	781.877	21.7854	1041.93	21.7854	1071.57	21.7854	1375.64	21.7854	1074.9	21.7854	1027.14	21.7854	1482.77	21.7854	1045.24	21.7854	1037.13	21.7854	923.91	21.7854	1080.09	21.7854	1181.16	21.7854	1363.7	21.7854	1248.35
21.9013	1117.3	21.9013	851.894	21.9013	913.696	21.9013	962.913	21.9013	949.198	21.9013	1033.78	21.9013	1029.87	21.9013	875.347	21.9013	747.5	21.9013	983.597	21.9013	737.818	21.9013	820.592	21.9013	1005.29	21.9013	1075.67	21.9013	1367.63	21.9013	1143.12	21.9013	1289.69	21.9013	1186.39	21.9013	964.7	21.9013	1028.25	21.9013	955.701	21.9013	1046.18	21.9013	1051.33	21.9013	1087.3	21.9013	1232.13
22.0172	1167.13	22.0172	785.961	22.0172	862.254	22.0172	1288.14	22.0172	1115.62	22.0172	1029.54	22.0172	886.497	22.0172	914.244	22.0172	827.047	22.0172	949.94	22.0172	809.715	22.0172	881.911	22.0172	1097.37	22.0172	1031.55	22.0172	1330.65	22.0172	1116.25	22.0172	1278.21	22.0172	1189.9	22.0172	951.839	22.0172	1093.2	22.0172	941.615	22.0172	816.574	22.0172	1024.4	22.0172	1185.37	22.0172	1119.82
22.133	1133.22	22.133	857.918	22.133	873.107	22.133	1152.44	22.133	977.814	22.133	1142.1	22.133	899.285	22.133	900.8	22.133	754.34	22.133	872.989	22.133	917.112	22.133	888.566	22.133	1109.72	22.133	1185.15	22.133	1241.01	22.133	1016.7	22.133	1231.46	22.133	1118.35	22.133	989.251	22.133	1065.45	22.133	1034.2	22.133	975.32	22.133	1040.21	22.133	1161.81	22.133	1066.54
22.2489	1083.28	22.2489	917.421	22.2489	998.104	22.2489	1251.7	22.2489	943.686	22.2489	1005.98	22.2489	875.645	22.2489	1070.13	22.2489	880.057	22.2489	720.815	22.2489	803.525	22.2489	797.404	22.2489	1193.48	22.2489	1043.35	22.2489	1124.15	22.2489	1098.07	22.2489	1132.72	22.2489	1070.49	22.2489	1008.39	22.2489	1053.09	22.2489	979.982	22.2489	1002.98	22.2489	947.093	22.2489	1094.6	22.2489	1188.55
22.3648	1100.18	22.3648	793.893	22.3648	909.06	22.3648	997.015	22.3648	971.018	22.3648	1030.77	22.3648	1049.29	22.3648	1122.25	22.3648	930.108	22.3648	717.078	22.3648	840.62	22.3648	897.921	22.3648	1019.03	22.3648	1096.01	22.3648	1135.91	22.3648	1152.55	22.3648	1226.92	22.3648	1189.35	22.3648	1036	22.3648	1024.72	22.3648	1026.08	22.3648	959.91	22.3648	1121.92	22.3648	1235.52	22.3648	943.01
22.4807	1063.57	22.4807	969.887	22.4807	850.861	22.4807	840.169	22.4807	973.91	22.4807	915.095	22.4807	1160.6	22.4807	1011	22.4807	964.217	22.4807	787.106	22.4807	860.375	22.4807	872.959	22.4807	917.418	22.4807	1202.21	22.4807	1148.32	22.4807	1257.82	22.4807	1157.86	22.4807	1122.57	22.4807	1030.22	22.4807	1039.61	22.4807	958.96	22.4807	1009.78	22.4807	924.653	22.4807	1167.96	22.4807	1089.35
22.5966	950.577	22.5966	1053.02	22.5966	820.451	22.5966	812.129	22.5966	884.532	22.5966	900.642	22.5966	1154.63	22.5966	1000.6	22.5966	915.407	22.5966	728.965	22.5966	888.821	22.5966	853.864	22.5966	1044.6	22.5966	1183.65	22.5966	1131.87	22.5966	1277.98	22.5966	1056.61	22.5966	1149	22.5966	965.266	22.5966	967.714	22.5966	1046.97	22.5966	1144.12	22.5966	1129.13	22.5966	1162.05	22.5966	1054
22.7124	885.649	22.7124	963.446	22.7124	796.953	22.7124	898.722	22.7124	867.721	22.7124	1130.73	22.7124	1000.69	22.7124	908.72	22.7124	773.988	22.7124	756.178	22.7124	855.316	22.7124	748.258	22.7124	1024.28	22.7124	1193.67	22.7124	1070.31	22.7124	1277.93	22.7124	922.097	22.7124	963.914	22.7124	920.061	22.7124	989.965	22.7124	1061.87	22.7124	1073.61	22.7124	1109.6	22.7124	1133.64	22.7124	1003.65
22.8283	955.066	22.8283	1063.61	22.8283	821.945	22.8283	868.836	22.8283	861.162	22.8283	1249.65	22.8283	943.91	22.8283	765.613	22.8283	751.32	22.8283	775.021	22.8283	871.704	22.8283	732.559	22.8283	901.606	22.8283	1153.02	22.8283	1042.34	22.8283	1295.15	22.8283	1119.32	22.8283	960.768	22.8283	939.604	22.8283	1068.46	22.8283	1413.51	22.8283	1146.8	22.8283	1134.69	22.8283	1273.86	22.8283	1079.42
22.9442	1063.11	22.9442	1025.11	22.9442	856.906	22.9442	834.229	22.9442	777.668	22.9442	1395.93	22.9442	766.414	22.9442	842.333	22.9442	868.127	22.9442	789.724	22.9442	912.504	22.9442	782.927	22.9442	905.593	22.9442	1032.31	22.9442	1057.76	22.9442	1302.75	22.9442	1129.2	22.9442	858.006	22.9442	846.412	22.9442	993.898	22.9442	1172.78	22.9442	1113.85	22.9442	1293.51	22.9442	1204.51	22.9442	1154.15
23.0601	1183.39	23.0601	1004.28	23.0601	922.01	23.0601	857.393	23.0601	845.543	23.0601	1258	23.0601	847.287	23.0601	852.773	23.0601	1047.61	23.0601	984.835	23.0601	790.542	23.0601	764.788	23.0601	1011.03	23.0601	1167	23.0601	1062.07	23.0601	1370.98	23.0601	1034.32	23.0601	994.503	23.0601	1004.18	23.0601	945.766	23.0601	1109.18	23.0601	1232.91	23.0601	1192.44	23.0601	1154.66	23.0601	1169.12
23.176	1228.31	23.176	925.837	23.176	816.696	23.176	896.03	23.176	838.894	23.176	960.02	23.176	826.944	23.176	857.333	23.176	872.261	23.176	832.41	23.176	745.955	23.176	674.349	23.176	1023.24	23.176	1280.05	23.176	1174.46	23.176	1191.17	23.176	1127.6	23.176	991.983	23.176	1000.42	23.176	901.336	23.176	1004.81	23.176	1191.79	23.176	1073	23.176	1076.85	23.176	965.89
23.2918	973.5	23.2918	785.35	23.2918	1075.88	23.2918	783.065	23.2918	870.787	23.2918	991.369	23.2918	875.083	23.2918	842.72	23.2918	875.258	23.2918	944.333	23.2918	747.325	23.2918	691.531	23.2918	1027.25	23.2918	1270.53	23.2918	1082.49	23.2918	1069.47	23.2918	1081.03	23.2918	967.852	23.2918	1041.39	23.2918	934.992	23.2918	963.434	23.2918	1125.79	23.2918	1030.64	23.2918	1102.46	23.2918	929.228
23.4077	962.878	23.4077	853	23.4077	1092.27	23.4077	797.843	23.4077	886.25	23.4077	797.661	23.4077	850.925	23.4077	835.244	23.4077	830.324	23.4077	1021.82	23.4077	873.681	23.4077	710.945	23.4077	1157.64	23.4077	1170.39	23.4077	1258.87	23.4077	1147.66	23.4077	982.615	23.4077	926.032	23.4077	1016.32	23.4077	958.127	23.4077	1114.24	23.4077	1183.12	23.4077	1065.96	23.4077	1113.07	23.4077	945.117
23.5236	947.467	23.5236	909.081	23.5236	1038.46	23.5236	853.312	23.5236	815.549	23.5236	839.585	23.5236	851.061	23.5236	844.933	23.5236	961.226	23.5236	998.042	23.5236	835.942	23.5236	681.02	23.5236	894.228	23.5236	1345.28	23.5236	960.372	23.5236	1115.17	23.5236	1017.31	23.5236	984.252	23.5236	958.999	23.5236	961.731	23.5236	1005.48	23.5236	1135.34	23.5236	1077.97	23.5236	1009.3	23.5236	1162.67
23.6395	1084.81	23.6395	1053.41	23.6395	906.065	23.6395	916.356	23.6395	849.479	23.6395	807.453	23.6395	837.98	23.6395	918.96	23.6395	1056.76	23.6395	1068.78	23.6395	894.714	23.6395	806.122	23.6395	913.404	23.6395	1558.62	23.6395	1038.86	23.6395	1271.38	23.6395	997.956	23.6395	1023.82	23.6395	909.954	23.6395	1107.3	23.6395	1010.67	23.6395	1333.6	23.6395	1400.29	23.6395	1223.46	23.6395	1255.96
23.7554	1045.77	23.7554	941.864	23.7554	943.517	23.7554	964.879	23.7554	937.179	23.7554	813.371	23.7554	862.441	23.7554	998.644	23.7554	1062.27	23.7554	922.185	23.7554	797	23.7554	777.246	23.7554	904.525	23.7554	1344.16	23.7554	1101.77	23.7554	1223.09	23.7554	1037.19	23.7554	1026.73	23.7554	911.131	23.7554	1211.22	23.7554	1085.56	23.7554	1194.67	23.7554	1180.6	23.7554	1080.19	23.7554	1201.01
23.8712	1008.16	23.8712	940.866	23.8712	1058.72	23.8712	859.879	23.8712	941.503	23.8712	742.172	23.8712	967.596	23.8712	962.573	23.8712	1121.91	23.8712	879.394	23.8712	874.239	23.8712	844.112	23.8712	1002.72	23.8712	1253.57	23.8712	1220.84	23.8712	1214.67	23.8712	959.085	23.8712	1214.02	23.8712	904.42	23.8712	1139.11	23.8712	1068.87	23.8712	1035.24	23.8712	1125.56	23.8712	1265.17	23.8712	1191.93
23.9871	1213	23.9871	988.752	23.9871	1219.97	23.9871	945.235	23.9871	939.136	23.9871	871.482	23.9871	942.641	23.9871	843.88	23.9871	988.452	23.9871	834.88	23.9871	822.96	23.9871	822.093	23.9871	1005.05	23.9871	1234.54	23.9871	1218.97	23.9871	1275.75	23.9871	1067.87	23.9871	1081.05	23.9871	946.55	23.9871	1023.91	23.9871	899.805	23.9871	1163.43	23.9871	1078.77	23.9871	1346.75	23.9871	936.204
24.103	1130.56	24.103	927.351	24.103	1150.52	24.103	908.475	24.103	914.345	24.103	818.482	24.103	884.949	24.103	900.6	24.103	943.256	24.103	848.557	24.103	775.289	24.103	768.168	24.103	984.23	24.103	1155.26	24.103	1208.17	24.103	1202	24.103	997.683	24.103	966.48	24.103	968.515	24.103	1093.36	24.103	1127.07	24.103	968.432	24.103	1017.64	24.103	1120.97	24.103	1270.45
24.2189	1025.36	24.2189	939.392	24.2189	1042.05	24.2189	735.318	24.2189	976.877	24.2189	818.664	24.2189	867.017	24.2189	955.333	24.2189	848.153	24.2189	799.687	24.2189	804.207	24.2189	791.997	24.2189	949.608	24.2189	1099.74	24.2189	1288.25	24.2189	1108.68	24.2189	1032.7	24.2189	866.439	24.2189	977.473	24.2189	1198.21	24.2189	1149.94	24.2189	956.32	24.2189	979.507	24.2189	1004.97	24.2189	1273.94
24.3348	866.312	24.3348	889.364	24.3348	1042.03	24.3348	820.835	24.3348	923.59	24.3348	813.702	24.3348	863.222	24.3348	1058.53	24.3348	1038.72	24.3348	705.168	24.3348	888.013	24.3348	840.676	24.3348	948.081	24.3348	1075	24.3348	1268.55	24.3348	1012.81	24.3348	1077.78	24.3348	903.216	24.3348	1050.86	24.3348	1092.54	24.3348	1027.11	24.3348	1007.14	24.3348	1037.8	24.3348	1078.01	24.3348	1025.12
24.4506	962.354	24.4506	830.937	24.4506	972.087	24.4506	969.706	24.4506	919.849	24.4506	926.974	24.4506	910.402	24.4506	948.391	24.4506	1182.54	24.4506	900.009	24.4506	884.454	24.4506	806.863	24.4506	982.043	24.4506	1041.32	24.4506	1101.87	24.4506	1008.42	24.4506	1046.09	24.4506	877.66	24.4506	1049.66	24.4506	1028.93	24.4506	1009	24.4506	918.579	24.4506	947.88	24.4506	1107.23	24.4506	1122.54
24.5665	917.56	24.5665	959.225	24.5665	935.264	24.5665	978.856	24.5665	847.645	24.5665	676.344	24.5665	966.033	24.5665	890.52	24.5665	1325.4	24.5665	1073.8	24.5665	837.917	24.5665	776.753	24.5665	853.792	24.5665	1008.17	24.5665	1060.69	24.5665	1069.73	24.5665	983.709	24.5665	918.348	24.5665	1036.09	24.5665	1004.68	24.5665	845.964	24.5665	1119.66	24.5665	1182.11	24.5665	1058.97	24.5665	1164.69
24.6824	843.289	24.6824	1091.83	24.6824	971.524	24.6824	993.024	24.6824	912.047	24.6824	680.328	24.6824	923.619	24.6824	1009.84	24.6824	1216.73	24.6824	1247.94	24.6824	842.94	24.6824	825.948	24.6824	793.703	24.6824	1035.31	24.6824	1064.44	24.6824	1027.64	24.6824	936.738	24.6824	944.45	24.6824	1085.9	24.6824	1029	24.6824	987.069	24.6824	1142.41	24.6824	1275.77	24.6824	1343.09	24.6824	1210.08
24.7983	838.691	24.7983	1096.22	24.7983	922.064	24.7983	903.638	24.7983	910.502	24.7983	687.123	24.7983	943.803	24.7983	1076.24	24.7983	966.091	24.7983	1006.22	24.7983	897.262	24.7983	848.181	24.7983	1032.4	24.7983	1151.88	24.7983	1153.51	24.7983	1076.68	24.7983	932.618	24.7983	884.616	24.7983	1154.37	24.7983	1034.87	24.7983	993.058	24.7983	1189.74	24.7983	1240.72	24.7983	1197.33	24.7983	1003.71
24.9142	834.107	24.9142	880.816	24.9142	943.843	24.9142	904.481	24.9142	890.434	24.9142	680.324	24.9142	778.395	24.9142	923.2	24.9142	872.843	24.9142	915.972	24.9142	978.642	24.9142	872.546	24.9142	1042.5	24.9142	1007.44	24.9142	1177.25	24.9142	1137.32	24.9142	992.931	24.9142	899.698	24.9142	1034.14	24.9142	1025.97	24.9142	921.279	24.9142	967.556	24.9142	1064.8	24.9142	1078.12	24.9142	1048.16
25.03	897.441	25.03	843.264	25.03	1189.62	25.03	960.091	25.03	777.26	25.03	876.333	25.03	798.54	25.03	901.733	25.03	818.533	25.03	894.136	25.03	1111.82	25.03	751.468	25.03	1141.55	25.03	994.667	25.03	1106.3	25.03	900.933	25.03	931.211	25.03	1111.47	25.03	1030.07	25.03	1009.22	25.03	1042.7	25.03	937.783	25.03	982.667	25.03	1182.41	25.03	1193.02
25.1459	854.457	25.1459	842.197	25.1459	1144.75	25.1459	1075.35	25.1459	852.354	25.1459	799.696	25.1459	814.83	25.1459	805.022	25.1459	870.884	25.1459	813.943	25.1459	1471.31	25.1459	706.401	25.1459	1484.65	25.1459	1027.57	25.1459	1304.53	25.1459	897.903	25.1459	982.618	25.1459	928.166	25.1459	1022.72	25.1459	951.656	25.1459	1204.98	25.1459	1104.92	25.1459	989.72	25.1459	1216.48	25.1459	1215.27
25.2618	920.333	25.2618	819.191	25.2618	1045.37	25.2618	1284.79	25.2618	935.569	25.2618	800.241	25.2618	807.319	25.2618	814.173	25.2618	941.688	25.2618	881.836	25.2618	1629.79	25.2618	713.848	25.2618	1419.02	25.2618	1072.83	25.2618	912.76	25.2618	961.037	25.2618	1063.98	25.2618	1011.34	25.2618	1050.67	25.2618	849.014	25.2618	975.839	25.2618	899.271	25.2618	899.44	25.2618	1313	25.2618	1172.27
25.3777	860.15	25.3777	892.79	25.3777	879.873	25.3777	1081.77	25.3777	959.893	25.3777	836.018	25.3777	742.743	25.3777	896.333	25.3777	936.09	25.3777	823.131	25.3777	1871.58	25.3777	776.627	25.3777	1367.22	25.3777	1074.69	25.3777	1030.09	25.3777	872.086	25.3777	1053.14	25.3777	893.573	25.3777	1078.88	25.3777	950.252	25.3777	1064.32	25.3777	997.535	25.3777	1019.76	25.3777	1351.81	25.3777	1149.6
25.4936	846.032	25.4936	844.617	25.4936	843.142	25.4936	1053	25.4936	955.056	25.4936	818.881	25.4936	772.161	25.4936	814.422	25.4936	1070.19	25.4936	826.551	25.4936	1601.68	25.4936	908.945	25.4936	1575.62	25.4936	1032.45	25.4936	1192.58	25.4936	1044.17	25.4936	1112.06	25.4936	948.746	25.4936	1111.91	25.4936	997.429	25.4936	1081.37	25.4936	966.251	25.4936	1115.8	25.4936	1200.47	25.4936	1043.39
25.6094	884.711	25.6094	843.755	25.6094	926.582	25.6094	1059.57	25.6094	878.867	25.6094	796.637	25.6094	862.355	25.6094	847.28	25.6094	1111.4	25.6094	744.89	25.6094	1205	25.6094	918.531	25.6094	1040.36	25.6094	995.833	25.6094	1071.46	25.6094	982.49	25.6094	1069.05	25.6094	876.564	25.6094	1093.85	25.6094	1028.29	25.6094	787.228	25.6094	1118.18	25.6094	1065.01	25.6094	1192.55	25.6094	1089.87
25.7253	877.969	25.7253	809.129	25.7253	1098.73	25.7253	936.201	25.7253	942.745	25.7253	798.066	25.7253	708.003	25.7253	892.48	25.7253	960.61	25.7253	822.282	25.7253	1133.59	25.7253	826.431	25.7253	1171.75	25.7253	1155.94	25.7253	1115.09	25.7253	1039.03	25.7253	1008.25	25.7253	867.353	25.7253	1149.15	25.7253	985.333	25.7253	958.208	25.7253	1176.33	25.7253	1020.07	25.7253	1191.99	25.7253	1076.47
25.8412	949.707	25.8412	753.043	25.8412	1057.42	25.8412	879.756	25.8412	920.747	25.8412	800.338	25.8412	723.327	25.8412	783.542	25.8412	817.939	25.8412	837.776	25.8412	1157.6	25.8412	962.454	25.8412	894.812	25.8412	1027.08	25.8412	1049.63	25.8412	976.871	25.8412	976.503	25.8412	994.457	25.8412	1111.35	25.8412	972.147	25.8412	1066.41	25.8412	1016.44	25.8412	1026.68	25.8412	1117.57	25.8412	1073.38
25.9571	823.825	25.9571	789.108	25.9571	980.067	25.9571	874.485	25.9571	901.189	25.9571	892.289	25.9571	824.511	25.9571	772.907	25.9571	781.125	25.9571	822.073	25.9571	1214.35	25.9571	974.976	25.9571	947.632	25.9571	1057	25.9571	1068.79	25.9571	1118.73	25.9571	1012.31	25.9571	1049.69	25.9571	914.249	25.9571	1037.41	25.9571	930.371	25.9571	1052.98	25.9571	915.36	25.9571	1313.28	25.9571	1065.65
26.073	823.168	26.073	834.087	26.073	811.427	26.073	1122.14	26.073	917.295	26.073	733.469	26.073	803.914	26.073	754	26.073	755.443	26.073	937.885	26.073	1080.73	26.073	1081.97	26.073	981.176	26.073	928.786	26.073	1064.01	26.073	1212.82	26.073	1004.24	26.073	975.538	26.073	898.199	26.073	1027.71	26.073	1103.89	26.073	1001.11	26.073	995.333	26.073	1214.09	26.073	1283.28
26.1888	768.109	26.1888	837.802	26.1888	688.401	26.1888	1052.96	26.1888	849.312	26.1888	847.247	26.1888	780.551	26.1888	903.48	26.1888	771.455	26.1888	900.68	26.1888	989.354	26.1888	1002.56	26.1888	972.179	26.1888	914.005	26.1888	881.891	26.1888	1162.58	26.1888	979.392	26.1888	1038.66	26.1888	1018.66	26.1888	1036.9	26.1888	1013.94	26.1888	994.351	26.1888	1115.6	26.1888	1207.88	26.1888	1266.86
26.3047	839.967	26.3047	837.146	26.3047	791.167	26.3047	1081.8	26.3047	866.434	26.3047	795.415	26.3047	932.582	26.3047	888.56	26.3047	848.568	26.3047	1021.32	26.3047	956.586	26.3047	996.952	26.3047	970.069	26.3047	840.897	26.3047	1029.25	26.3047	1204.06	26.3047	906.185	26.3047	971.588	26.3047	1071.69	26.3047	1052.76	26.3047	991.135	26.3047	924.023	26.3047	1124.84	26.3047	1074.45	26.3047	1212.64
26.4206	873.994	26.4206	922.636	26.4206	861.653	26.4206	1010.28	26.4206	933.961	26.4206	748.76	26.4206	853.597	26.4206	980.64	26.4206	739.896	26.4206	920.066	26.4206	1012.04	26.4206	1142.93	26.4206	936.718	26.4206	861.714	26.4206	1086.6	26.4206	1252.02	26.4206	973.838	26.4206	1053.88	26.4206	959.695	26.4206	1175.76	26.4206	1055.19	26.4206	844.14	26.4206	880.4	26.4206	1256.65	26.4206	1246.33
26.5365	997.271	26.5365	834.882	26.5365	791.692	26.5365	972.269	26.5365	1082.68	26.5365	747.656	26.5365	909.347	26.5365	884.133	26.5365	773.377	26.5365	1004.73	26.5365	1093.76	26.5365	1216.34	26.5365	1029.88	26.5365	864.018	26.5365	1091.13	26.5365	1260.87	26.5365	1057.58	26.5365	1030.57	26.5365	958.294	26.5365	1242.88	26.5365	1019.87	26.5365	1092.73	26.5365	1072.52	26.5365	1243.13	26.5365	1197.67
26.6524	1064.98	26.6524	881.082	26.6524	805.693	26.6524	949.08	26.6524	902.617	26.6524	750.239	26.6524	865.284	26.6524	904.533	26.6524	717.474	26.6524	988.134	26.6524	1150.47	26.6524	885.495	26.6524	1053.89	26.6524	918.238	26.6524	1144.39	26.6524	984.979	26.6524	957.038	26.6524	1146.78	26.6524	972.024	26.6524	1292.25	26.6524	954.837	26.6524	1052.6	26.6524	1117.07	26.6524	1199.65	26.6524	1251.93
26.7682	1009.35	26.7682	857.849	26.7682	923.092	26.7682	982.443	26.7682	841.872	26.7682	848.298	26.7682	845.57	26.7682	844.307	26.7682	764.7	26.7682	973.554	26.7682	844.189	26.7682	925.789	26.7682	1023.7	26.7682	898.833	26.7682	932.2	26.7682	917.88	26.7682	943.532	26.7682	1104.69	26.7682	852.825	26.7682	1122.73	26.7682	1036.7	26.7682	932.496	26.7682	970.933	26.7682	1051.58	26.7682	1298.49
26.8841	861.443	26.8841	923.285	26.8841	656.651	26.8841	1022.37	26.8841	846.83	26.8841	817.459	26.8841	942.156	26.8841	888.218	26.8841	795.298	26.8841	1154.12	26.8841	797.857	26.8841	964.864	26.8841	1039.24	26.8841	815.471	26.8841	901.318	26.8841	1060.4	26.8841	1018.94	26.8841	1348.4	26.8841	866.189	26.8841	983.477	26.8841	1163.98	26.8841	1143.03	26.8841	1104.2	26.8841	1241.88	26.8841	1254.19
27	792.798	27	961.664	27	817.976	27	968.701	27	901.547	27	823.422	27	1026.37	27	850.947	27	785.268	27	1045.97	27	929.097	27	1022.95	27	980.211	27	761.472	27	876.441	27	944.204	27	989.601	27	1275.13	27	846.444	27	1123.3	27	1079.28	27	1098.79	27	1017	27	1111.88	27	1142.85
27.1159	787.487	27.1159	934.204	27.1159	747.835	27.1159	809.485	27.1159	883.381	27.1159	906.259	27.1159	1143.51	27.1159	820.747	27.1159	884.674	27.1159	963.771	27.1159	1090.34	27.1159	960.904	27.1159	1112.97	27.1159	845.071	27.1159	899.568	27.1159	890.804	27.1159	1042.36	27.1159	982.903	27.1159	944.907	27.1159	1103.5	27.1159	921.791	27.1159	1177.95	27.1159	1302.88	27.1159	1085.68	27.1159	1064.51
27.2318	835.415	27.2318	1261.91	27.2318	774.254	27.2318	919.893	27.2318	1200.7	27.2318	831.247	27.2318	1076.7	27.2318	834.489	27.2318	931.326	27.2318	923.61	27.2318	1221.17	27.2318	1007.52	27.2318	1085.41	27.2318	997.86	27.2318	934.218	27.2318	936.036	27.2318	1126.47	27.2318	970.246	27.2318	1065.73	27.2318	956.005	27.2318	960.592	27.2318	947.946	27.2318	1056.8	27.2318	1194.32	27.2318	1115.96
27.3476	899.285	27.3476	1037.74	27.3476	751.424	27.3476	924.886	27.3476	1007.6	27.3476	740.861	27.3476	985.773	27.3476	875.067	27.3476	951.122	27.3476	1015.02	27.3476	1317.45	27.3476	1002.73	27.3476	1151.3	27.3476	864.111	27.3476	960.56	27.3476	1003.73	27.3476	1010.41	27.3476	919.223	27.3476	908.948	27.3476	1118.44	27.3476	908.867	27.3476	1092.16	27.3476	1073.09	27.3476	1328.04	27.3476	1091.54
27.4635	846.585	27.4635	906.58	27.4635	763.644	27.4635	856.364	27.4635	1043.05	27.4635	739.387	27.4635	890.41	27.4635	842.867	27.4635	1001.5	27.4635	937.946	27.4635	1332.42	27.4635	844.619	27.4635	1055.56	27.4635	875.925	27.4635	901.389	27.4635	972.02	27.4635	1018.68	27.4635	970.776	27.4635	833.771	27.4635	1126.56	27.4635	942.607	27.4635	1171.98	27.4635	945.04	27.4635	1215.8	27.4635	1253.68
27.5794	866.59	27.5794	820.884	27.5794	740.167	27.5794	845.856	27.5794	1007.71	27.5794	700.225	27.5794	1038.23	27.5794	859.453	27.5794	824.604	27.5794	942.449	27.5794	1182.07	27.5794	933.333	27.5794	1096.83	27.5794	808.111	27.5794	980.986	27.5794	889.737	27.5794	1019.66	27.5794	955.138	27.5794	910.773	27.5794	974.936	27.5794	1028.13	27.5794	1122.47	27.5794	1174.84	27.5794	1309.89	27.5794	1207.1
27.6953	898.549	27.6953	866.009	27.6953	803.298	27.6953	808.867	27.6953	1072.06	27.6953	746.323	27.6953	873.149	27.6953	894.613	27.6953	743.352	27.6953	973.763	27.6953	1013.57			27.6953	1075.68	27.6953	837.377	27.6953	895.582	27.6953	998.624	27.6953	1061.46	27.6953	886.161	27.6953	853.07	27.6953	959.341	27.6953	1057.15	27.6953	1110.1	27.6953	1021.95	27.6953	1335.21	27.6953	1332.43
27.8112	950.126	27.8112	974.309	27.8112	857.826	27.8112	763.97	27.8112	1023.74	27.8112	829.97	27.8112	938.077	27.8112	831.6	27.8112	732.66	27.8112	992.643	27.8112	1208.36			27.8112	791.843	27.8112	866.048	27.8112	1023.51	27.8112	1221	27.8112	1135.61	27.8112	1011.2	27.8112	873.594	27.8112	951.421	27.8112	840.227	27.8112	1274.66	27.8112	952.333	27.8112	1371.89	27.8112	1303.75
27.927	1018.52	27.927	888.743	27.927	785.337	27.927	931.726	27.927	1033.65	27.927	847.755	27.927	924.004	27.927	960.062	27.927	753.99	27.927	909.248	27.927	1251.51			27.927	1098.38	27.927	935.553	27.927	1132.13	27.927	1314.64	27.927	1095.03	27.927	1033.23	27.927	916.991	27.927	895.264	27.927	805.211	27.927	1162.56	27.927	1074.52	27.927	1412.46	27.927	1132.81
28.0429	878.072	28.0429	950.271	28.0429	675.244	28.0429	927.729	28.0429	1052.44	28.0429	755.375	28.0429	906.684	28.0429	949.053	28.0429	851.835	28.0429	855.504	28.0429	1329.64			28.0429	1008.5	28.0429	951.548	28.0429	1157.88	28.0429	1283.72	28.0429	1096.49	28.0429	1090.8	28.0429	912.585	28.0429	921.789	28.0429	1052.63	28.0429	1236.64	28.0429	1208.68	28.0429	1508.64	28.0429	1275.56
28.1588	893.312	28.1588	958.089	28.1588	800.023	28.1588	787.579	28.1588	866.187	28.1588	783.667	28.1588	895.747	28.1588	896.653	28.1588	880.294	28.1588	934.211	28.1588	1184.05			28.1588	966.709	28.1588	785.893	28.1588	1133.45	28.1588	1125.6	28.1588	1123.46	28.1588	1157.26	28.1588	878.208	28.1588	792.096	28.1588	959.425	28.1588	1464.37	28.1588	1173.64	28.1588	1539.1	28.1588	1131.96
28.2747	891.459	28.2747	928.504	28.2747	876.202	28.2747	852.23	28.2747	803.079	28.2747	879.973	28.2747	845.883	28.2747	1056.26	28.2747	789.652	28.2747	1062.87	28.2747	1077.82			28.2747	955.043	28.2747	854.894	28.2747	1068.15	28.2747	988.283	28.2747	1012.75	28.2747	1070.77	28.2747	961.782	28.2747	886.693	28.2747	973.213	28.2747	1228.07	28.2747	1551.64	28.2747	1235.82	28.2747	1148.12
28.3906	885.034	28.3906	1005.87	28.3906	934.756	28.3906	789.678	28.3906	724.64	28.3906	971.96	28.3906	926.617	28.3906	1028.47	28.3906	759.344	28.3906	1134.24	28.3906	945.799			28.3906	946.184	28.3906	847.472	28.3906	1048.13	28.3906	1067.79	28.3906	971.733	28.3906	1046.82	28.3906	1085.45	28.3906	832.06	28.3906	913.104	28.3906	1177.24	28.3906	1462.6	28.3906	1282.24	28.3906	1115.21
28.5064	852.171	28.5064	856.9	28.5064	1016.51	28.5064	745.623	28.5064	782.074	28.5064	932.709	28.5064	788.008	28.5064	970.733	28.5064	858.297	28.5064	1020.58	28.5064	1037.67			28.5064	1028.04	28.5064	753.738	28.5064	969.904	28.5064	1249.83	28.5064	987.273	28.5064	1033.23	28.5064	1074.5	28.5064	859.643	28.5064	940.565	28.5064	1153.86	28.5064	1358.53	28.5064	1301.08	28.5064	1173.13
28.6223	973.939	28.6223	1150.24	28.6223	977.886	28.6223	820.596	28.6223	805.031	28.6223	833.636	28.6223	782.775	28.6223	882.809	28.6223	788.994	28.6223	1141.91					28.6223	1093.08	28.6223	768.066	28.6223	1077.08	28.6223	1361.95	28.6223	1061	28.6223	1086.54	28.6223	1047.81	28.6223	920.043	28.6223	983.318	28.6223	1274.42	28.6223	1328.92	28.6223	1352.03	28.6223	1106.24
28.7382	1021.79	28.7382	983.893	28.7382	947.775	28.7382	736.515	28.7382	715.6	28.7382	807.273	28.7382	764.221	28.7382	867.387	28.7382	834.617	28.7382	1039.92					28.7382	1117.52	28.7382	924.794	28.7382	1147.34	28.7382	1450.83	28.7382	1047.73	28.7382	1239	28.7382	1020.69	28.7382	950.486	28.7382	1041.42	28.7382	1184.25	28.7382	1333.19	28.7382	1371.47	28.7382	1124.13
28.8541	1085	28.8541	1000.61	28.8541	957.545	28.8541	816.299	28.8541	736.719	28.8541	889.756	28.8541	896.957	28.8541	968.347	28.8541	928.612	28.8541	1156.65					28.8541	1105.95	28.8541	1074.16	28.8541	1079.2	28.8541	1065.21	28.8541	1059.67	28.8541	1001.66	28.8541	1058.93	28.8541	1000.98	28.8541	904.128	28.8541	1129.39	28.8541	1019.93	28.8541	1235.94	28.8541	1130.51
28.9699	1069.15	28.9699	1025.32	28.9699	930.395	28.9699	788.999	28.9699	769.002	28.9699	894.838	28.9699	929.971	28.9699	879.667	28.9699	802.779	28.9699	1299.96					28.9699	902.352	28.9699	908.257	28.9699	1141.93	28.9699	946.312	28.9699	1023.28	28.9699	1148.09	28.9699	1060.01	28.9699	944.958	28.9699	980.119	28.9699	1047.53	28.9699	990	28.9699	1113.17	28.9699	1173.89
29.0858	1018.42	29.0858	909.099	29.0858	891.314	29.0858	807.659	29.0858	755.358	29.0858	880.029	29.0858	805.177	29.0858	696.747	29.0858	685.713	29.0858	1530.63					29.0858	869.239	29.0858	786.004	29.0858	1064.62	29.0858	898.911	29.0858	953.703	29.0858	1192.06	29.0858	936.477	29.0858	944.266	29.0858	989.536	29.0858	975.742	29.0858	937.787	29.0858	1094.59	29.0858	1197.76
29.2017	1280.62	29.2017	862.923	29.2017	1005.56	29.2017	814.644	29.2017	868.324	29.2017	781.506	29.2017	774.2	29.2017	810.373	29.2017	756.472	29.2017	1563.12					29.2017	883.491	29.2017	739	29.2017	984.456	29.2017	865.567	29.2017	1117.27	29.2017	1413.45	29.2017	945.989	29.2017	919.273	29.2017	750.523	29.2017	850.674	29.2017	910.547	29.2017	1046.83	29.2017	1064.97
29.3176	1359.48	29.3176	882.684	29.3176	1005.28	29.3176	921.648	29.3176	857.086	29.3176	772.831	29.3176	733.997	29.3176	833.04	29.3176	911.16	29.3176	1354.13					29.3176	1169.25	29.3176	808.786	29.3176	997.666	29.3176	811.703	29.3176	1355.09	29.3176	1569.43	29.3176	863.869	29.3176	1068.37	29.3176	946.534	29.3176	1054.35	29.3176	839.04	29.3176	1131.79	29.3176	1257.53
29.4335	1351.04	29.4335	867.71	29.4335	996.715	29.4335	848.748	29.4335	1167.61	29.4335	744.403	29.4335	700.753	29.4335	853.827	29.4335	961.879	29.4335	1460.17					29.4335	1263.93	29.4335	852.016	29.4335	929.847	29.4335	784.3	29.4335	1285.65	29.4335	1378.57	29.4335	933.759	29.4335	983.682	29.4335	858.95	29.4335	849.558	29.4335	855.88	29.4335	1286.62	29.4335	1187.16
29.5493	1273.4	29.5493	925.259	29.5493	973.205	29.5493	805.336	29.5493	1067.16	29.5493	697.724	29.5493	653.809	29.5493	855.933	29.5493	885.698	29.5493	1403.57					29.5493	1283.48	29.5493	796.516	29.5493	947.538	29.5493	796.141	29.5493	1262.68	29.5493	1144.44	29.5493	1099.11	29.5493	1058.85	29.5493	840.016	29.5493	935.302	29.5493	954.133	29.5493	1342.91	29.5493	1048.78
29.6652	1096.49	29.6652	1032.02	29.6652	877.948	29.6652	811.283	29.6652	945.018	29.6652	816.592	29.6652	654.913	29.6652	935.507	29.6652	812.678	29.6652	1374.7					29.6652	1130.79	29.6652	783.518	29.6652	933.273	29.6652	851.733	29.6652	1083.56	29.6652	1077.48	29.6652	1171.2	29.6652	1031.97	29.6652	842.763	29.6652	1162.87	29.6652	1242.64	29.6652	1191.45	29.6652	1096.59
29.7811	1188.15	29.7811	962.597	29.7811	937.098	29.7811	906.786	29.7811	863.986	29.7811	756.928	29.7811	797.72	29.7811	878.133	29.7811	910.216	29.7811	1411.28					29.7811	825.495	29.7811	932.067	29.7811	843.4	29.7811	844.348	29.7811	992.831	29.7811	1070.02	29.7811	1142.22	29.7811	1213.27	29.7811	975.91	29.7811	925.928	29.7811	993.707	29.7811	1083.7	29.7811	1121.12
29.897	1159.94	29.897	1124.74	29.897	1010.47	29.897	1009.95	29.897	820.925	29.897	812.32	29.897	733.166	29.897	991.547	29.897	910.678	29.897	1228.57					29.897	952.971	29.897	905.992	29.897	895.991	29.897	904.208	29.897	950.888	29.897	1024.65	29.897	1139.85	29.897	907.066	29.897	1061.37	29.897	1021.33	29.897	887.493	29.897	1215.15	29.897	1136.9
30.0129	972.729	30.0129	1118.25	30.0129	1060.5	30.0129	959.308	30.0129	843.282	30.0129	738.046	30.0129	786.773	30.0129	964.533	30.0129	881.616	30.0129	1018.39					30.0129	1006.27	30.0129	879.676	30.0129	796.252	30.0129	1074.26	30.0129	1015.82	30.0129	1126.15	30.0129	1225.21	30.0129	961.556	30.0129	965.659	30.0129	1063.84	30.0129	1040.4	30.0129	1223.75	30.0129	1178.2
30.1287	1125.54	30.1287	1081.17	30.1287	1103.49	30.1287	834.97	30.1287	892.234	30.1287	675.953	30.1287	819.145	30.1287	1031.67	30.1287	1053.65	30.1287	988.205					30.1287	967.55	30.1287	971.619	30.1287	785.38	30.1287	1213.33	30.1287	1270.6	30.1287	1093.46	30.1287	1235.84	30.1287	1046.31	30.1287	1075.45	30.1287	1064.77	30.1287	951.133	30.1287	1092.69	30.1287	1081.33
30.2446	1210.73	30.2446	1171.35	30.2446	1116.46	30.2446	708.716	30.2446	830.733	30.2446	730.284	30.2446	1004.53	30.2446	865.827	30.2446	1041.84	30.2446	1052.76					30.2446	1029.66	30.2446	904.524	30.2446	862.625	30.2446	1240.86	30.2446	1118.74	30.2446	1155.03	30.2446	1301.56	30.2446	1133.32	30.2446	978.257	30.2446	1097.69	30.2446	1165.15	30.2446	1034.25	30.2446	1007.55
30.3605	1300.36	30.3605	963.771	30.3605	936.589	30.3605	803.584	30.3605	871.254	30.3605	817.381	30.3605	1316.92	30.3605	918.742	30.3605	1158.92	30.3605	1067.06					30.3605	1107.65	30.3605	1107.76	30.3605	828.305	30.3605	895.525	30.3605	1052.1	30.3605	1202.25	30.3605	1190.12	30.3605	1104.08	30.3605	908.712	30.3605	969.114	30.3605	1082.8	30.3605	1013.91	30.3605	1136.28
30.4764	1220.18	30.4764	895.491	30.4764	739.989	30.4764	725.21	30.4764	825.275	30.4764	852.297	30.4764	1332.11	30.4764	968.387	30.4764	1164.3	30.4764	929.783					30.4764	1025.82	30.4764	1097.41	30.4764	758.124	30.4764	763.676	30.4764	1113.65	30.4764	1074.08	30.4764	1052.08	30.4764	1038.18	30.4764	933.91	30.4764	1007.02	30.4764	953.64	30.4764	1048.83	30.4764	1043.04
30.5923	1083.26	30.5923	1240.21	30.5923	955.204	30.5923	829.667	30.5923	828.702	30.5923	806.283	30.5923	1127.89	30.5923	907.907	30.5923	1097.56	30.5923	880.328					30.5923	967.693	30.5923	1011.02	30.5923	784.188	30.5923	1048.83	30.5923	1147.46	30.5923	1265.98	30.5923	998.225	30.5923	1063.24	30.5923	1002.44	30.5923	1075.46	30.5923	1358.56	30.5923	1046.17	30.5923	1143.5
30.7081	956.455	30.7081	1422.71	30.7081	959.457	30.7081	949.422	30.7081	951.533	30.7081	754.109	30.7081	993.733	30.7081	986.244	30.7081	1327.51	30.7081	926.316					30.7081	959.718	30.7081	1011.11	30.7081	766.374	30.7081	1146.37	30.7081	1062	30.7081	1173.05	30.7081	951.702	30.7081	1006.32	30.7081	932.249	30.7081	972.049	30.7081	995	30.7081	1173.53	30.7081	1174.3
30.824	880.307	30.824	1257.81	30.824	767.659	30.824	1083.11	30.824	825.416	30.824	740.652	30.824	1057.42	30.824	1015.16	30.824	1554.42	30.824	830.597					30.824	820.044	30.824	994.667	30.824	796.083	30.824	1243.63	30.824	1095.43	30.824	1091.41	30.824	929.423	30.824	966.708	30.824	1048.39	30.824	1155.79	30.824	1238.76	30.824	1122.99	30.824	1117.08
30.9399	871.303	30.9399	1202.91	30.9399	818.394	30.9399	1129.82	30.9399	795.147	30.9399	713.745	30.9399	1093.63	30.9399	888.227	30.9399	1553.47	30.9399	735.212					30.9399	936.84	30.9399	921.877	30.9399	896.402	30.9399	1027.73	30.9399	1099.76	30.9399	989.777	30.9399	944.398	30.9399	1042.36	30.9399	1051.1	30.9399	1073.53	30.9399	972.6	30.9399	1135.89	30.9399	1250.74
31.0558	882.406	31.0558	1255.16	31.0558	884.163	31.0558	993.184	31.0558	786.969	31.0558	797.952	31.0558	1202.84	31.0558	1123.44	31.0558	1426.08	31.0558	733					31.0558	819.967	31.0558	946.323	31.0558	912.174	31.0558	1037.02	31.0558	1282.07	31.0558	959.354	31.0558	891.703	31.0558	855.562	31.0558	1147.85	31.0558	1040.15	31.0558	959.56	31.0558	1145.02	31.0558	1222.78
31.1717	778.947	31.1717	1452.04	31.1717	1023.79	31.1717	1003.68	31.1717	766.113	31.1717	856.127	31.1717	1143.69	31.1717	1103.17	31.1717	1197.84							31.1717	856.787	31.1717	875.421	31.1717	970.459	31.1717	964.651	31.1717	1270.22	31.1717	1021.51	31.1717	911.289	31.1717	824.73	31.1717	1075.35	31.1717	914.599	31.1717	987.52	31.1717	1067.55	31.1717	1152.43
31.2875	782.525	31.2875	1620.36	31.2875	1172.1	31.2875	1090.75	31.2875	763.753	31.2875	850.556	31.2875	1254.14	31.2875	993.333	31.2875	1006.7							31.2875	872.22	31.2875	926.214	31.2875	898.015	31.2875	1009.42	31.2875	1489.24	31.2875	1191.28	31.2875	984.952	31.2875	929.174	31.2875	1000.41	31.2875	979.636	31.2875	982.133	31.2875	1217.11	31.2875	1101.02
31.4034	755.118	31.4034	1460.37	31.4034	1225.57	31.4034	1062.06	31.4034	729.198	31.4034	974.973	31.4034	1102.72	31.4034	1134.6	31.4034	1273.5							31.4034	908.092	31.4034	935.291	31.4034	865.865	31.4034	772.294	31.4034	1392.24	31.4034	1082.02	31.4034	1066.35	31.4034	854.728	31.4034	1052.58	31.4034	1065.14	31.4034	942.12	31.4034	1266.02	31.4034	1145.21
31.5193	831.844	31.5193	1379.33	31.5193	1270.33	31.5193	972.121	31.5193	751.62	31.5193	752.112	31.5193	1311.8	31.5193	1228.67	31.5193	1101.58							31.5193	856.485	31.5193	851.127	31.5193	930.023	31.5193	775.733	31.5193	1249.48	31.5193	1137.41	31.5193	982.078	31.5193	932.392	31.5193	1029.52	31.5193	1022.3	31.5193	1207.65	31.5193	1284.63	31.5193	1161.41
31.6352	955.803	31.6352	1237.06	31.6352	887.224	31.6352	917.044	31.6352	741.226	31.6352	854.424	31.6352	1355.67	31.6352	1213.89	31.6352	1100.43							31.6352	832.333	31.6352	1001.86	31.6352	865.104	31.6352	796.986	31.6352	1269.62	31.6352	1081.79	31.6352	923.098	31.6352	852.095	31.6352	1017.44	31.6352	810.605	31.6352	980.907	31.6352	1255.46	31.6352	1207.92
31.7511	933.034	31.7511	1326.35	31.7511	1008.4	31.7511	869.729	31.7511	751.251	31.7511	922.823	31.7511	1247.37	31.7511	1335.23	31.7511	1025.52							31.7511	889.387	31.7511	891.315	31.7511	902.3	31.7511	866.358	31.7511	1262.33	31.7511	1055.98	31.7511	957.133	31.7511	909.701	31.7511	1021.65	31.7511	1216.62	31.7511	1132.36	31.7511	1298.63	31.7511	1117.44
31.8669	859.358	31.8669	1462.88	31.8669	971.599	31.8669	927.99	31.8669	849.164	31.8669	958.721	31.8669	1270.21	31.8669	1423	31.8669	1189.47							31.8669	859.208	31.8669	784.806	31.8669	1042.96	31.8669	798.385	31.8669	1206.47	31.8669	1067.65	31.8669	1054.27	31.8669	854.305	31.8669	989.725	31.8669	1088.3	31.8669	1019	31.8669	1360.06	31.8669	1161.73
31.9828	839.513	31.9828	1311.43	31.9828	991.764	31.9828	970.076	31.9828	716.857	31.9828	994.929	31.9828	1252.14	31.9828	1129.43	31.9828	1148.01							31.9828	941.969	31.9828	916.238	31.9828	1129.02	31.9828	804.717	31.9828	1208.67	31.9828	1207.7	31.9828	973.76	31.9828	995.682	31.9828	1131.51	31.9828	1040.98	31.9828	1025.21	31.9828	1312.71	31.9828	1114.5
32.0987	788.173	32.0987	1226.99	32.0987	964.257	32.0987	823.906	32.0987	672.204	32.0987	942.364	32.0987	1146.43	32.0987	1201.56	32.0987	1081.98							32.0987	1033.44	32.0987	1031.6	32.0987	913.05	32.0987	867.061	32.0987	1128.51	32.0987	1135.87	32.0987	983.141	32.0987	1019.34	32.0987	922.349	32.0987	1104.15	32.0987	1190	32.0987	1311.08	32.0987	1075.47
32.2146	805.607	32.2146	1230.37	32.2146	1002.11	32.2146	761.333	32.2146	692.251	32.2146	862.493	32.2146	1337.54	32.2146	1267.75	32.2146	952.193							32.2146	1172.89	32.2146	929.746	32.2146	962.457	32.2146	785.796	32.2146	1085.85	32.2146	974.461	32.2146	961	32.2146	948.284	32.2146	825.896	32.2146	1016.59	32.2146	1235.33	32.2146	1270.12	32.2146	1077.62
32.3305	796.792	32.3305	1124.07	32.3305	1107.38	32.3305	889.862	32.3305	691.568	32.3305	846.099	32.3305	1719.3	32.3305	1705.21	32.3305	1140.36							32.3305	1118.86	32.3305	869.595	32.3305	958.523	32.3305	745.792	32.3305	924.239	32.3305	1162.58	32.3305	1032.34	32.3305	828.664	32.3305	809.586	32.3305	1033.09	32.3305	1073.89	32.3305	1204.38	32.3305	1006.28
32.4463	848.405	32.4463	1009.94	32.4463	940.614	32.4463	1025.41	32.4463	761.287	32.4463	801.134	32.4463	1664.05	32.4463	1867.93	32.4463	1211.02							32.4463	1145.53	32.4463	789.148	32.4463	918.251	32.4463	737.667	32.4463	927.457	32.4463	1069.46	32.4463	968.512	32.4463	855.142	32.4463	909.021	32.4463	790.804	32.4463	1021	32.4463	1276.24	32.4463	1087.77
32.5622	960.212	32.5622	1076.87	32.5622	974.092	32.5622	991.05	32.5622	790.002	32.5622	797.875	32.5622	1628.38	32.5622	1712.01	32.5622	1088.89							32.5622	1057.49	32.5622	842.563	32.5622	924.966	32.5622	838.812	32.5622	1118.68	32.5622	963.372	32.5622	940.252	32.5622	753.312	32.5622	873.791	32.5622	1167.97	32.5622	1243.4	32.5622	1401.75	32.5622	1173.14
32.6781	990.928	32.6781	1179.81	32.6781	1062.62	32.6781	1031.81	32.6781	738.289	32.6781	961.516	32.6781	1642.41	32.6781	1276.63									32.6781	983.503	32.6781	796.944	32.6781	930.305	32.6781	803.396	32.6781	1102.14	32.6781	861.511	32.6781	906.197	32.6781	946.265	32.6781	905.277	32.6781	1434.77	32.6781	1211.67	32.6781	1202.77	32.6781	1031.12
32.794	920.895	32.794	1115.78	32.794	1239.58	32.794	947.562	32.794	779.262	32.794	968.671	32.794	1435.65	32.794	1123.78									32.794	979.847	32.794	794.115	32.794	800.388	32.794	789.537	32.794	1338.33	32.794	1094.44	32.794	930.538	32.794	939.308	32.794	847.16	32.794	1304.98	32.794	1275.96	32.794	1111.89	32.794	1010.87
32.9099	856.838	32.9099	1099.29	32.9099	1017.44	32.9099	1030.32	32.9099	749.659	32.9099	978.009	32.9099	1231.07	32.9099	1087.97									32.9099	975.241	32.9099	955.46	32.9099	838.404	32.9099	948.967	32.9099	1247.28	32.9099	1011.92	32.9099	1040.02	32.9099	946.211	32.9099	1029.08	32.9099	1437.26	32.9099	1019.53	32.9099	1167.69	32.9099	1001.67
33.0257	763.588	33.0257	916.584	33.0257	951.173	33.0257	949.334	33.0257	698.133	33.0257	940.523	33.0257	1107.32	33.0257	1060.13									33.0257	1199.23	33.0257	753.71	33.0257	804.084	33.0257	878.87	33.0257	1128.57	33.0257	1094.59	33.0257	1106.69	33.0257	991.445	33.0257	956.74	33.0257	1252.82	33.0257	999.867	33.0257	1120.75	33.0257	1047.8
33.1416	749.014	33.1416	925.642	33.1416	929.312	33.1416	1017.19	33.1416	760.61	33.1416	928.486	33.1416	1174.93	33.1416	1249.55									33.1416	1015.06	33.1416	912.124	33.1416	870.008	33.1416	755.175	33.1416	977.51	33.1416	1047.33	33.1416	1011.58	33.1416	1073.11	33.1416	916.6	33.1416	1327.54	33.1416	1084	33.1416	1080.18	33.1416	1053.43
33.2575	822.429	33.2575	914.196	33.2575	1036.87	33.2575	1141.56	33.2575	739.596	33.2575	922.754	33.2575	1166.17	33.2575	1061.65									33.2575	1005.44	33.2575	944.833	33.2575	891.213	33.2575	944.23	33.2575	1006.17	33.2575	1041.35	33.2575	1095.4	33.2575	1189.65	33.2575	975.456	33.2575	1104.9	33.2575	1029.73	33.2575	1451.9	33.2575	996.448
33.3734	869.987	33.3734	901.843	33.3734	1209.73	33.3734	1034	33.3734	836.073	33.3734	963.642	33.3734	1440.99	33.3734	1052.53									33.3734	1099.62	33.3734	847.048	33.3734	859.19	33.3734	903.533	33.3734	1137.23	33.3734	1010.32	33.3734	1168.54	33.3734	1150.61	33.3734	1003.29	33.3734	1131.83	33.3734	986.987	33.3734	1285.64	33.3734	978.876
33.4893	973.723	33.4893	1049.06	33.4893	1099.61	33.4893	972.28	33.4893	741.496	33.4893	1221.2	33.4893	1548.37	33.4893	1138.71									33.4893	969.622	33.4893	825.923	33.4893	821.444	33.4893	1039.55	33.4893	1231.87	33.4893	952.657	33.4893	1129.26	33.4893	1032.24	33.4893	1074.03	33.4893	1016.38	33.4893	1009.32	33.4893	1132.62	33.4893	919.635
33.6051	962.667	33.6051	1055.01	33.6051	1035.15	33.6051	854.748	33.6051	752.38	33.6051	972.6	33.6051	1518.68	33.6051	1188.53									33.6051	815.55	33.6051	758.143	33.6051	869.411	33.6051	949.271	33.6051	1237.91	33.6051	1128.81	33.6051	1308.08	33.6051	989.33	33.6051	1038.76	33.6051	1216.39	33.6051	985.933	33.6051	1075.35	33.6051	942.738
33.721	857.12	33.721	981.597	33.721	903.491	33.721	933.761	33.721	733.121	33.721	938.568	33.721	1393.58	33.721	1058.83									33.721	947.854	33.721	782.234	33.721	806.402	33.721	861.755	33.721	1210.64	33.721	1296.9	33.721	1302.05	33.721	1061.9	33.721	996.181	33.721	1049.12	33.721	857.76	33.721	1122.06	33.721	1085.61
33.8369	836.836	33.8369	873.526	33.8369	1004.18	33.8369	996.492	33.8369	744.77	33.8369	1028.48	33.8369	1426.63	33.8369	1055.19									33.8369	1002.7	33.8369	673.312	33.8369	834.213	33.8369	843.283	33.8369	1179.13	33.8369	1209.88	33.8369	1230.68	33.8369	1064.97	33.8369	1042.67	33.8369	975.326	33.8369	1006.12	33.8369	1000.32	33.8369	1130.63
33.9528	883.412	33.9528	913.941	33.9528	1305.4	33.9528	898.221	33.9528	778.038	33.9528	1094.31	33.9528	1469.93	33.9528	1049.93									33.9528	1016.41	33.9528	727.833	33.9528	847.363	33.9528	880.013	33.9528	1410.45	33.9528	1112.56	33.9528	1229.64	33.9528	1028.8	33.9528	963.269	33.9528	991.532	33.9528	947.48	33.9528	1021.93	33.9528	1043.42
34.0687	902.044	34.0687	904.574	34.0687	1202.78	34.0687	892.667	34.0687	836.075	34.0687	1095.75	34.0687	1271.53	34.0687	936.253									34.0687	1064.87	34.0687	786.944	34.0687	773.782	34.0687	925.025	34.0687	1521.21	34.0687	1021.65	34.0687	1184.02	34.0687	1017.1	34.0687	994.267	34.0687	863.047	34.0687	978.427	34.0687	1240.1	34.0687	960.034
34.1845	790.892	34.1845	973.768	34.1845	1039.06	34.1845	799.257	34.1845	824.647	34.1845	1061.64	34.1845	1208.28	34.1845	978.022									34.1845	1146.55	34.1845	878.31	34.1845	880.108	34.1845	1137.8	34.1845	1394.77	34.1845	1123.02	34.1845	1227.35	34.1845	885.842	34.1845	1020.92	34.1845	936.773	34.1845	958.4	34.1845	1242.96	34.1845	1012.73
34.3004	838.986	34.3004	1023.24	34.3004	1081.41	34.3004	764.424	34.3004	866.946	34.3004	970.602	34.3004	1071.99	34.3004	1012.47									34.3004	915.895	34.3004	869.079	34.3004	942.632	34.3004	950.3	34.3004	1177.87	34.3004	891.5	34.3004	1302.14	34.3004	964.988	34.3004	1161.96	34.3004	1149.46	34.3004	979.04	34.3004	1312.97	34.3004	1071.14
34.4163	847.876	34.4163	1039.93	34.4163	1223.25	34.4163	700.036	34.4163	844.557	34.4163	1286.33	34.4163	1117.89	34.4163	906.493									34.4163	882.685	34.4163	939.381	34.4163	842.501	34.4163	899.886	34.4163	1051.22	34.4163	1151.86	34.4163	1267.84	34.4163	1107.76	34.4163	1042.34	34.4163	844.202	34.4163	1224.6	34.4163	1346.33	34.4163	1157.59
34.5322	806.502	34.5322	1020.56	34.5322	1427.43	34.5322	713.664	34.5322	733.621	34.5322	1060.15	34.5322	1211.52	34.5322	886.253									34.5322	957.035	34.5322	1033.22	34.5322	748.133	34.5322	752.183	34.5322	962.779	34.5322	1025.52	34.5322	1139.47	34.5322	1031.34	34.5322	892.714	34.5322	1091.21	34.5322	1070.44	34.5322	1174.08	34.5322	1265.61
34.6481	902.689	34.6481	1039.78	34.6481	1287.59	34.6481	730.497	34.6481	737.174	34.6481	1173.06	34.6481	1224.63	34.6481	1065.25									34.6481	974.116	34.6481	1066.77	34.6481	775.459	34.6481	696.019	34.6481	906.563	34.6481	1193.73	34.6481	1107.06	34.6481	1140.98	34.6481	990.146	34.6481	1090.43	34.6481	930.213	34.6481	1197.56	34.6481	1224.43
34.7639	887.83	34.7639	1006.16	34.7639	1225.03	34.7639	796.538	34.7639	765.436	34.7639	1296.66	34.7639	1191.43	34.7639	892.667									34.7639	1067.11	34.7639	1021.14	34.7639	731.982	34.7639	755.5	34.7639	922.651	34.7639	1317.43	34.7639	1094.96	34.7639	1328.91	34.7639	1092.69	34.7639	937.651	34.7639	1227.33	34.7639	1397.7	34.7639	1335.59
34.8798	854.216	34.8798	924.888	34.8798	1244.57	34.8798	871.142	34.8798	853.684	34.8798	1471.43	34.8798	1002.49											34.8798	1068.03	34.8798	901.796	34.8798	761.131	34.8798	793.804	34.8798	1020.46	34.8798	1098.25	34.8798	1117.69	34.8798	1213.28	34.8798	1095.71	34.8798	1121.22	34.8798	1210.84	34.8798	1577.44	34.8798	1442.98
34.9957	917.723	34.9957	814.99	34.9957	1117.69	34.9957	789.725	34.9957	810.721	34.9957	1511.74	34.9957	904.283											34.9957	1033	34.9957	842.429	34.9957	757.752	34.9957	846.375	34.9957	1017.34	34.9957	1123.46	34.9957	1094.85	34.9957	1263.15	34.9957	1022.94	34.9957	1087.65	34.9957	1320.92	34.9957	1477.12	34.9957	1421.62
35.1116	929.267	35.1116	913.333	35.1116	1044.13	35.1116	796.084	35.1116	817.96	35.1116	1354.55	35.1116	968.253											35.1116	1020.15	35.1116	790.448	35.1116	739.962	35.1116	809.287	35.1116	1033.19	35.1116	1082.95	35.1116	960.746	35.1116	1169.84	35.1116	1017.17	35.1116	1067.37	35.1116	1025.89	35.1116	1188.02	35.1116	1371.69
35.2275	773.968	35.2275	855.735	35.2275	963.961	35.2275	739.929	35.2275	979.471	35.2275	1248.57	35.2275	1240.98											35.2275	1025.58	35.2275	887.889	35.2275	737.266	35.2275	815.933	35.2275	1074.35	35.2275	1147.29	35.2275	1049.66	35.2275	1016.48	35.2275	992.67	35.2275	1078.16	35.2275	929.6	35.2275	1158.36	35.2275	1187.56
35.3433	730.464	35.3433	781.883	35.3433	1137.28	35.3433	832.577	35.3433	1063.46	35.3433	1302.97	35.3433	1288.61											35.3433	1108.63	35.3433	886.365	35.3433	762.379	35.3433	868.052	35.3433	1154.37	35.3433	1101.81	35.3433	1168.42	35.3433	1096.86	35.3433	912.227	35.3433	940.819	35.3433	1300	35.3433	1229.7	35.3433	1060.41
35.4592	766.954	35.4592	794.451	35.4592	1160.98	35.4592	843.648	35.4592	1096.85	35.4592	1323.04	35.4592	1085.85											35.4592	1073.29	35.4592	800.143	35.4592	748.106	35.4592	963.892	35.4592	1229.63	35.4592	1120.19	35.4592	1146.62	35.4592	837.631	35.4592	1052.79	35.4592	1221.22	35.4592	1250.44	35.4592	1168.74	35.4592	966.235
35.5751	718.973	35.5751	921.039	35.5751	1208.98	35.5751	801.551	35.5751	987.653	35.5751	1430.8	35.5751	1206.48											35.5751	965.45	35.5751	859.644	35.5751	763.64	35.5751	1218.38	35.5751	1195.66	35.5751	1071.88	35.5751	1086.65	35.5751	852.55	35.5751	1193.84	35.5751	1030.77	35.5751	1172.68	35.5751	1025.63	35.5751	956.811
35.691	780.516	35.691	966.775	35.691	1147.15	35.691	799.083	35.691	978.542	35.691	1274.92	35.691	1332.84											35.691	1012.08	35.691	844.778	35.691	856.369	35.691	1489.78	35.691	1168.15	35.691	987.825	35.691	967.445	35.691	982.801	35.691	1193.75	35.691	973.318	35.691	1110.45	35.691	1025.82	35.691	894.843
35.8069	651.902	35.8069	815.538	35.8069	896.508	35.8069	834.818	35.8069	911.976	35.8069	1287.87	35.8069	1158.84											35.8069	1022.67	35.8069	762.151	35.8069	888.645	35.8069	1403.25	35.8069	1140.34	35.8069	1102.01	35.8069	966.604	35.8069	834.29	35.8069	1274.44	35.8069	1178.79	35.8069	1046.12	35.8069	1122.09	35.8069	935.764
35.9227	672.468	35.9227	753.226	35.9227	950.287	35.9227	790.479	35.9227	812.174	35.9227	1546.93	35.9227	1032.98											35.9227	1032.98	35.9227	816.421	35.9227	963.896	35.9227	1398.15	35.9227	1156.23	35.9227	1153.92	35.9227	1004.81	35.9227	891.612	35.9227	1244.81	35.9227	1079.9	35.9227	1256	35.9227	1095.96	35.9227	1065.53
36.0386	717.16	36.0386	759.844	36.0386	1097.89	36.0386	845.486	36.0386	1028.96	36.0386	1207.7	36.0386	964.336											36.0386	1046.13	36.0386	921.972	36.0386	1015.82	36.0386	1503.09	36.0386	1273.33	36.0386	1125.83	36.0386	1062.44	36.0386	923.334	36.0386	1406.02	36.0386	1126.68	36.0386	1087.33	36.0386	1166.39	36.0386	1067.16
36.1545	711.567	36.1545	756.808	36.1545	1184.41	36.1545	872.485	36.1545	903.679	36.1545	1197.45	36.1545	899.935											36.1545	922.36	36.1545	885.714	36.1545	1304.16	36.1545	1517.33	36.1545	1395.98	36.1545	1245.31	36.1545	1111.61	36.1545	1139.75	36.1545	1313.96	36.1545	1041.05	36.1545	1220.92	36.1545	1187.62	36.1545	1037.03
36.2704	722.285	36.2704	829.225	36.2704	1089.05	36.2704	839.275	36.2704	1092.52	36.2704	1388.22	36.2704	845.056											36.2704	949.156	36.2704	991.608	36.2704	1471.87	36.2704	1618.97	36.2704	1386.22	36.2704	1319.61	36.2704	1108.46	36.2704	1191.34	36.2704	1142.49	36.2704	1086.39	36.2704	1004.68	36.2704	1132.46	36.2704	1018.38
36.3863	778.449	36.3863	798.425	36.3863	947.479	36.3863	843.29	36.3863	1147.32	36.3863	1462.43	36.3863	812.073											36.3863	875.702	36.3863	1037.54	36.3863	1567.07	36.3863	1825.06	36.3863	1348.2	36.3863	1225.04	36.3863	1107.09	36.3863	1069.93	36.3863	1142.29	36.3863	1306.98	36.3863	1155.51	36.3863	1250.9	36.3863	1067.3
36.5021	842.032	36.5021	855.608	36.5021	1080.37	36.5021	775.143	36.5021	1141.51	36.5021	1451.17	36.5021	839											36.5021	1012.81	36.5021	1084.42	36.5021	1718.23	36.5021	1359.12	36.5021	1288.57	36.5021	1144.68	36.5021	1112.01	36.5021	1128.57	36.5021	1104.01	36.5021	1319.61	36.5021	1206.2	36.5021	1130.12	36.5021	1084.88
36.618	950.282	36.618	867.754	36.618	1005.74	36.618	899.568	36.618	1130.7	36.618	1401.46													36.618	1009.77	36.618	883.847	36.618	1761.79	36.618	975	36.618	1211.72	36.618	1076.56	36.618	1187.98	36.618	1082.13	36.618	1054.45	36.618	1056.22	36.618	862.88	36.618	1088.23	36.618	953.718
36.7339	972.097	36.7339	930.186	36.7339	976.988	36.7339	828.497	36.7339	1309.04	36.7339	1307.4													36.7339	1076.5	36.7339	764.464	36.7339	1922.41	36.7339	876.903	36.7339	1232.65	36.7339	1282.64	36.7339	1156.44	36.7339	1068.11	36.7339	969.057	36.7339	1189.49	36.7339	1004.4	36.7339	1188.07	36.7339	1008.19
36.8498	844.762	36.8498	893.531	36.8498	862.971	36.8498	824.013	36.8498	1196.61	36.8498	1240.29													36.8498	1165.78	36.8498	827.937	36.8498	1685.62	36.8498	916.65	36.8498	1248.82	36.8498	1245.98	36.8498	1146.94	36.8498	992.924	36.8498	894.843	36.8498	1218.79	36.8498	1192.96	36.8498	1243.05	36.8498	1151.17
36.9657	1166.46	36.9657	1095.59	36.9657	903.427	36.9657	907.979	36.9657	1313.96	36.9657	1219.64													36.9657	1151.08	36.9657	902.843	36.9657	1939.13	36.9657	919.065	36.9657	1211.72	36.9657	1054.72	36.9657	1161.33	36.9657	1324.72	36.9657	834.199	36.9657	1119.48	36.9657	1257.36	36.9657	1270.3	36.9657	1100.37
37.0815	941.597	37.0815	1030.67	37.0815	1128.66	37.0815	930.576	37.0815	1574.83	37.0815	1222.96													37.0815	981.731	37.0815	929.667	37.0815	1477.87	37.0815	828	37.0815	1256.82	37.0815	1218.15	37.0815	1200.34	37.0815	1150.79	37.0815	814.803	37.0815	1096.33	37.0815	1057.93	37.0815	1132.09	37.0815	1141.51
37.1974	788.922	37.1974	912.973	37.1974	1216.21	37.1974	1029.79	37.1974	1374.51	37.1974	1059.14													37.1974	851.732	37.1974	1100.96	37.1974	1287.17			37.1974	1263.28	37.1974	1297.79	37.1974	1291.93	37.1974	1136.71	37.1974	966.546	37.1974	1079.57	37.1974	951.493	37.1974	1231.1	37.1974	1336.97
37.3133	778.793	37.3133	784.886	37.3133	1296.81	37.3133	934.706	37.3133	1430.35	37.3133	891.687													37.3133	799.676	37.3133	1210.74	37.3133	1004.08			37.3133	1234.47	37.3133	1255.56	37.3133	1234.79	37.3133	1159.39	37.3133	1125.57	37.3133	1155.45	37.3133	847.12	37.3133	1169.87	37.3133	1269.31
37.4292	769.479	37.4292	873.489	37.4292	1312.81	37.4292	867.331	37.4292	1411.83	37.4292	987.885													37.4292	858.162	37.4292	1166.4	37.4292	783.809			37.4292	1165.74	37.4292	1307.85	37.4292	1125.28	37.4292	853.17	37.4292	1139.4	37.4292	1136.23	37.4292	895.213	37.4292	1208.28	37.4292	1212.62
37.5451	861.252	37.5451	866.511	37.5451	1096.94	37.5451	864.977	37.5451	1692.88	37.5451	883.667													37.5451	880.375	37.5451	1444.86	37.5451	906.615			37.5451	1178.11	37.5451	1389.71	37.5451	1103.59	37.5451	986.765	37.5451	1119.51	37.5451	1108.78	37.5451	831.627	37.5451	1163.05	37.5451	1190.12
37.6609	740.461	37.6609	825.403	37.6609	1328.7	37.6609	963.487	37.6609	1716.54															37.6609	878.795	37.6609	1563.13	37.6609	813.886			37.6609	1116.22	37.6609	1214.85	37.6609	1088.04	37.6609	1122.08	37.6609	1126.83	37.6609	1206.63	37.6609	1089	37.6609	1029.33	37.6609	932
37.7768	836.549	37.7768	826.258	37.7768	1228.83	37.7768	1238.39	37.7768	1502.65															37.7768	890.939	37.7768	1536.53	37.7768	757.222			37.7768	1199.4	37.7768	1143.18	37.7768	1075.54	37.7768	1018.95	37.7768	1114.11	37.7768	1073.81	37.7768	1102.49	37.7768	1086.67	37.7768	935.384
37.8927	859.333	37.8927	800.373	37.8927	1201.74	37.8927	1203.55	37.8927	1517.62															37.8927	860.91	37.8927	1586.53					37.8927	1435.27	37.8927	1293.78	37.8927	1221.74	37.8927	849.672	37.8927	977.838	37.8927	941.349	37.8927	1076.73	37.8927	1187.24	37.8927	1003.16
38.0086	926.305	38.0086	840.381	38.0086	1048.12	38.0086	1303.56	38.0086	1562.14															38.0086	835.332	38.0086	1459.12					38.0086	1492.64	38.0086	1191.85	38.0086	1188.86	38.0086	816.027	38.0086	950.067	38.0086	1161.96	38.0086	1223.68	38.0086	1271.22	38.0086	1039.17
38.1245	1027.23	38.1245	798.452	38.1245	1143.09	38.1245	1371.61	38.1245	1461.1															38.1245	836.161	38.1245	1478.67					38.1245	1412.55	38.1245	1164.97	38.1245	1099.81	38.1245	1007.52	38.1245	977.687	38.1245	1219.41	38.1245	1187.56	38.1245	1296.37	38.1245	1009.48
38.2403	888.103	38.2403	1005.06	38.2403	978.014	38.2403	1537.69	38.2403	1330.67															38.2403	838.567	38.2403	1366.99					38.2403	1218.88	38.2403	1166.44	38.2403	1129.62	38.2403	763.547	38.2403	943.964	38.2403	1234.15	38.2403	1013.67	38.2403	1261.01	38.2403	987.343
38.3562	848.486	38.3562	949.919	38.3562	1124.54	38.3562	1401.21	38.3562	1286.62															38.3562	891.336	38.3562	1348.05					38.3562	1261.26	38.3562	1203.01	38.3562	1068.23	38.3562	918.251	38.3562	948.131	38.3562	1073.16	38.3562	1405.72	38.3562	1184.21	38.3562	1092.95
38.4721	943.06	38.4721	915.082	38.4721	1205.62	38.4721	1343.95	38.4721	1380.41															38.4721	913.433	38.4721	1050.4					38.4721	1324	38.4721	1152.83	38.4721	1050.68	38.4721	880.506	38.4721	1019.43	38.4721	1230.78	38.4721	1187.51	38.4721	1145.32	38.4721	1004.38
38.588	909.26	38.588	974.139	38.588	1263.34	38.588	1302.83	38.588	1049.08															38.588	883.323	38.588	1122.81					38.588	1286.25	38.588	1190.02	38.588	1047.58	38.588	997	38.588	1048.8	38.588	986.426	38.588	1018.32	38.588	1115.18	38.588	979.506
38.7039	810.648	38.7039	1153.22	38.7039	1314.09	38.7039	1245.34	38.7039	1002.16															38.7039	938.509	38.7039	946.579					38.7039	1157.74	38.7039	1134.11	38.7039	1044.06	38.7039	1031.68	38.7039	1008.94	38.7039	927.548	38.7039	1067.72	38.7039	1038.98	38.7039	927.331
38.8197	737.554	38.8197	940.611	38.8197	1291.43	38.8197	1141.1	38.8197	1006															38.8197	814.331	38.8197	920.929					38.8197	1101.51	38.8197	1271.97	38.8197	959.654	38.8197	997.785	38.8197	1019.55	38.8197	1158.11	38.8197	1051.13	38.8197	1189.19	38.8197	891.123
38.9356	666.073	38.9356	910.695	38.9356	1310.33	38.9356	1247.61																	38.9356	662.626	38.9356	775.667					38.9356	1125.12	38.9356	1131.12	38.9356	901.717	38.9356	1058.09	38.9356	1079.93	38.9356	955.744	38.9356	1153.83	38.9356	1322.1	38.9356	941.488
39.0515	712.082	39.0515	1023.98	39.0515	1298.24	39.0515	1304.27																	39.0515	743.741							39.0515	1137.85	39.0515	1280.31	39.0515	944.269	39.0515	1191.21	39.0515	1017.51	39.0515	922.39	39.0515	1089.08	39.0515	1119.37	39.0515	1117.78
39.1674	695.171	39.1674	981.856	39.1674	1298.43	39.1674	1446.57																	39.1674	716.86							39.1674	1151.24	39.1674	1220.73	39.1674	985.45	39.1674	957.116	39.1674	910.374	39.1674	1057.22	39.1674	946.4	39.1674	1062.71	39.1674	1165.88
39.2833	701.784	39.2833	1059.01	39.2833	1380.08	39.2833	1236.46																	39.2833	726.31							39.2833	1223.75	39.2833	1138.74	39.2833	1049.27	39.2833	1031.43	39.2833	1060.32	39.2833	945.876	39.2833	1059.53	39.2833	1366.09	39.2833	1125.51
39.3991	777.298	39.3991	1092.21	39.3991	1373.39	39.3991	1310.79																	39.3991	720.385							39.3991	1153.53	39.3991	1022.49	39.3991	1105.79	39.3991	1064.45	39.3991	1035.02	39.3991	1034.43	39.3991	862.8	39.3991	1352.82	39.3991	987.406
39.515	875.047	39.515	1094.2	39.515	1372.6	39.515	1174.17																	39.515	773.754							39.515	1037.85	39.515	896.644	39.515	1226.86	39.515	1204.91	39.515	930.72	39.515	1017.27	39.515	897.147	39.515	1091.86	39.515	914.634
39.6309	866.69	39.6309	1251.72	39.6309	1472.51	39.6309	1369.54																	39.6309	886.942							39.6309	990.18	39.6309	974.342	39.6309	1323.31	39.6309	1051.04	39.6309	984.24	39.6309	1134.81	39.6309	1055.12	39.6309	978.183	39.6309	855.877
39.7468	786.074	39.7468	1490.81	39.7468	1552.16	39.7468	1323.48																	39.7468	917.122							39.7468	1011.19	39.7468	1109.05	39.7468	1208.76	39.7468	1279.89	39.7468	897.909	39.7468	928.961	39.7468	1261.64	39.7468	886.465	39.7468	890.265
39.8627	960.435	39.8627	1601.14	39.8627	1605.86	39.8627	1467.82																	39.8627	847.006							39.8627	1033.34	39.8627	1209.15	39.8627	1064.33	39.8627	1255.15	39.8627	780.261	39.8627	1153.67	39.8627	1185.35	39.8627	973.041	39.8627	898.825
39.9785	1113.75	39.9785	1644.58	39.9785	1570.51	39.9785	1549.84																	39.9785	807.912							39.9785	969.496	39.9785	1121.1	39.9785	1008.81	39.9785	1106.44	39.9785	832.844	39.9785	1118.28	39.9785	1184.33	39.9785	968.301	39.9785	1080.59
40.0944	1095.18	40.0944	1857.71	40.0944	1533.56	40.0944	1348.51																	40.0944	837.03							40.0944	988.911	40.0944	983.013	40.0944	1043.98	40.0944	1229.06	40.0944	900.762	40.0944	1231.15	40.0944	1055.88	40.0944	902.207	40.0944	992.681
40.2103	812.055	40.2103	1583.94	40.2103	1483.73	40.2103	1164.18																	40.2103	721.008							40.2103	1082.64	40.2103	1063.01	40.2103	1042.97	40.2103	1413.41	40.2103	837.241	40.2103	1036.31	40.2103	1062.52	40.2103	869.262	40.2103	936.795
40.3262	875.286	40.3262	1489.1	40.3262	1225.68	40.3262	1030.59																	40.3262	870.213							40.3262	1079.75	40.3262	1318.67	40.3262	1004.24	40.3262	1229.86	40.3262	871.748	40.3262	989.512	40.3262	913.293	40.3262	869.033	40.3262	884.597
40.4421	978.521	40.4421	1417.59	40.4421	1030.61	40.4421	880.541																	40.4421	1158.65							40.4421	1007.01	40.4421	1258.58	40.4421	1130.44	40.4421	1145.89	40.4421	874.6	40.4421	1116.98	40.4421	917	40.4421	949.717	40.4421	927.75
40.5579	1077.9	40.5579	1481.35	40.5579	1171.26	40.5579	862.504																	40.5579	965.599							40.5579	925.315	40.5579	1330.31	40.5579	1141.27	40.5579	1037.1	40.5579	855.083	40.5579	866.977	40.5579	961.333	40.5579	1038.36	40.5579	839.421
40.6738	1209.69	40.6738	1383.19	40.6738	1040.6	40.6738	904.255																	40.6738	910.199							40.6738	879.568	40.6738	1212.21	40.6738	1056.97	40.6738	880.851	40.6738	810.983	40.6738	930.543	40.6738	1037.84	40.6738	1009.25	40.6738	833.147
40.7897	1216.21	40.7897	1605.6	40.7897	964.156	40.7897	844.444																	40.7897	927.671							40.7897	991.265	40.7897	1024.8	40.7897	1063.17	40.7897	1176.71	40.7897	942.319	40.7897	883.031	40.7897	1246.72	40.7897	1012.69	40.7897	955.608
40.9056	1279.01	40.9056	1693.9	40.9056	999.393																			40.9056	878.988							40.9056	960.143	40.9056	1099.21	40.9056	1073.64	40.9056	1149.77	40.9056	1037.09	40.9056	1213.33	40.9056	1064.45	40.9056	1066.88	40.9056	1057.69
41.0215	1328.72	41.0215	1631.01	41.0215	1064.69																			41.0215	808.015							41.0215	902.969	41.0215	1134.72	41.0215	1065.46	41.0215	1339.77	41.0215	1071.4	41.0215	1035.61	41.0215	1139.92	41.0215	1118.21	41.0215	1014.59
41.1373	1251.63	41.1373	1322.51	41.1373	1123.23																			41.1373	793.217							41.1373	991.916	41.1373	1417.71	41.1373	1044.66	41.1373	1061.87	41.1373	1097.93	41.1373	1166.73	41.1373	1273.6	41.1373	1153.72	41.1373	1033.34
41.2532	1164.82	41.2532	1311.3	41.2532	1136.98																			41.2532	922.847							41.2532	1282.46	41.2532	1310.47	41.2532	1057.81	41.2532	1054.55	41.2532	1067.44	41.2532	1042.38	41.2532	1281.31	41.2532	1086.2	41.2532	1108.76
41.3691	1125.22	41.3691	1240.92	41.3691	1086.15																			41.3691	972.454							41.3691	1470.27	41.3691	1151.13	41.3691	1170.79	41.3691	1138.08	41.3691	1042.93	41.3691	1014.74	41.3691	1183.84	41.3691	1063.96	41.3691	964.405
41.485	1120.6	41.485	1166.81	41.485	1053.81																			41.485	1025.95							41.485	1520.08	41.485	1201.94	41.485	1246.97	41.485	836.966	41.485	1049.54	41.485	979.922	41.485	1195.08	41.485	1032.82	41.485	950.393
41.6008	1110.45	41.6008	1184.16	41.6008	1184.1																			41.6008	1003.68							41.6008	1573.17	41.6008	1164.59	41.6008	1284.12	41.6008	1001.09	41.6008	1001.57	41.6008	1162.56	41.6008	1250.88	41.6008	1104.86	41.6008	975.648
41.7167	1186.95	41.7167	1243.96	41.7167	1146.89																			41.7167	912.714							41.7167	1513.15	41.7167	1145.92	41.7167	1314.14	41.7167	1018.47	41.7167	1068.67	41.7167	1046.54	41.7167	1354.67	41.7167	1337.83	41.7167	950.888
41.8326	1144.41	41.8326	1342.83	41.8326	1112.85																			41.8326	1020.69							41.8326	1362	41.8326	1010.17	41.8326	1178.73	41.8326	1152.23	41.8326	1142.16	41.8326	1004.19	41.8326	1059.44	41.8326	1369.16	41.8326	1089.68
41.9485	1330.81	41.9485	1327.51	41.9485	1109.98																			41.9485	1246.02							41.9485	1305.91	41.9485	1095.13	41.9485	1062.37	41.9485	1104.33	41.9485	1159.11	41.9485	1043.2	41.9485	1034.79	41.9485	1236.75	41.9485	1168.78
42.0644	1281.04	42.0644	1476.28	42.0644	1024.93																			42.0644	1496.61							42.0644	1294.7	42.0644	1239.13	42.0644	1109.4	42.0644	1130.6	42.0644	1110.79	42.0644	1223.95	42.0644	1118.29	42.0644	1183.75	42.0644	1214.12
42.1802	1124.71	42.1802	1536.87	42.1802	1073.56																			42.1802	1739.1							42.1802	1364.47	42.1802	1282.1	42.1802	1212.91	42.1802	1373.6	42.1802	1001.44	42.1802	932.749	42.1802	1133.64	42.1802	1205.1	42.1802	1239.17
42.2961	972.745	42.2961	1312.07	42.2961	1146.26																			42.2961	1548.69							42.2961	1385.27	42.2961	1067.07	42.2961	1236.83	42.2961	1525.34	42.2961	1049.9	42.2961	1133.49	42.2961	1176.53	42.2961	1194.02	42.2961	1093.66
42.412	1041.27	42.412	1285.17	42.412	1124.51																			42.412	1736.43							42.412	1225.42	42.412	1039.73	42.412	1100.32	42.412	1198.82	42.412	1014.63	42.412	1067.43	42.412	1111.47	42.412	1009.66	42.412	1039.36
42.5279	1076.98	42.5279	1173.03	42.5279	1099.36																			42.5279	1284.47							42.5279	1080.6	42.5279	1092.91	42.5279	954.104	42.5279	1111.6	42.5279	970.681	42.5279	1027.34	42.5279	1089.68	42.5279	978.505	42.5279	1112.09
42.6438	928.594	42.6438	1157.71	42.6438	1035.66																			42.6438	1115.35							42.6438	1003.42	42.6438	1027.85	42.6438	995.622	42.6438	1060.35	42.6438	1041.42	42.6438	885.646	42.6438	1244.51	42.6438	1073.19	42.6438	1043.77
42.7596	1114.65	42.7596	1203.43	42.7596	936.411																			42.7596	1129.29							42.7596	940.738	42.7596	1218.5	42.7596	963.384	42.7596	1240	42.7596	1138.48	42.7596	1039.02	42.7596	1098.12	42.7596	983.991	42.7596	1052.4
42.8755	1322.27	42.8755	1149.53	42.8755	1077.59																			42.8755	1062.4							42.8755	972.306	42.8755	1431.82	42.8755	874.64	42.8755	1237.27	42.8755	1031.16	42.8755	937.411	42.8755	1111.4	42.8755	948.641	42.8755	930.008
42.9914	1140.36	42.9914	1143.09	42.9914	1126.87																			42.9914	918.014							42.9914	978.348	42.9914	1359.99	42.9914	879.349	42.9914	1188.37	42.9914	1096.8	42.9914	1005.85	42.9914	1027.64	42.9914	1087.97	42.9914	924.456
43.1073	1120.72	43.1073	1402.94	43.1073	1215.87																			43.1073	1006.6							43.1073	998.168	43.1073	1354.28	43.1073	960.207	43.1073	1159.65	43.1073	999.437	43.1073	1218.14	43.1073	1315.24	43.1073	1001.18	43.1073	834.848
43.2232	1112.66	43.2232	1392.74	43.2232	1002.33																			43.2232	1021.79							43.2232	1089.87	43.2232	1299.07	43.2232	1061.71	43.2232	1076.37	43.2232	1010.81	43.2232	1269.3	43.2232	1181.04	43.2232	949.661	43.2232	1019.03
43.339	1057.42	43.339	1254.51	43.339	996.351																			43.339	1100.33							43.339	1126.71	43.339	1289.47	43.339	1267.47	43.339	1088.62	43.339	1018.29	43.339	1032.5	43.339	1229.72	43.339	971.894	43.339	1001.7
43.4549	975.896	43.4549	1317.8	43.4549	886.444																			43.4549	922.711							43.4549	1229.95	43.4549	1459.15	43.4549	1395.06	43.4549	1116.91	43.4549	962.227	43.4549	1223.06	43.4549	1023.67	43.4549	905.453	43.4549	963.493
43.5708	1057.12	43.5708	1289.27																					43.5708	762.357							43.5708	1394.28	43.5708	1412	43.5708	1166.24	43.5708	1050.65	43.5708	1041.94	43.5708	1275.32	43.5708	1000.88	43.5708	938.032	43.5708	871.525
43.6867	1024.7	43.6867	1240.95																					43.6867	804.281							43.6867	1366.97	43.6867	1249.62	43.6867	1049.76	43.6867	998.294	43.6867	1145.3	43.6867	1195.57	43.6867	1178.75	43.6867	928.026	43.6867	982.333
43.8026	869.45	43.8026	1071.58																					43.8026	743.84							43.8026	1236.13	43.8026	1039.27	43.8026	1072.81	43.8026	1085.78	43.8026	1192.38	43.8026	810.837	43.8026	1159.43	43.8026	918.103	43.8026	972.89
43.9184	1170.47	43.9184	1214.56																					43.9184	836.879							43.9184	1169.62	43.9184	1022.7	43.9184	1120.87	43.9184	1117.4	43.9184	1309.63	43.9184	1011.24	43.9184	1208	43.9184	887.879	43.9184	864.524
44.0343	1065.61	44.0343	1337.97																					44.0343	877.096							44.0343	1179.84	44.0343	998.895	44.0343	1199.74	44.0343	1053.61	44.0343	1405.16	44.0343	932.61	44.0343	1150.07	44.0343	968.882	44.0343	960.808
44.1502	1123.62	44.1502	1218.19																					44.1502	787.444							44.1502	1167.68	44.1502	1125.92	44.1502	1143.06	44.1502	855.445	44.1502	1273.49	44.1502	1059.93	44.1502	1063.4	44.1502	1082.54	44.1502	903.758
44.2661	1130.97	44.2661	1074.35																													44.2661	1208	44.2661	1121.52	44.2661	1084.08	44.2661	947.559	44.2661	1269.48	44.2661	1100.19	44.2661	1093.04	44.2661	1168.09	44.2661	889.746
44.382	1058.85	44.382	1150.35																													44.382	1145.23	44.382	1015.83	44.382	1037.85	44.382	959.69	44.382	1261.2	44.382	1003.73	44.382	908.667	44.382	1199.84	44.382	1016.95
44.4978	1216.01	44.4978	1029.22																													44.4978	1016.21	44.4978	1141.18	44.4978	1021.48	44.4978	1058.82	44.4978	1005.19	44.4978	1108.47	44.4978	904.147	44.4978	1198.96	44.4978	1202.88
44.6137	1120.06	44.6137	1147.28																													44.6137	1283.09	44.6137	1220.75	44.6137	964.672	44.6137	1109.32	44.6137	1010.76	44.6137	805.863	44.6137	1140.6	44.6137	1348.02	44.6137	989.98
44.7296	1192.17	44.7296	1204.93																													44.7296	1276.93	44.7296	1271.25	44.7296	987.945	44.7296	1088.85	44.7296	1174.81	44.7296	915.729	44.7296	1298.96	44.7296	1259.39	44.7296	1154.23
44.8455	1197.47	44.8455	1224.76																													44.8455	1100.45	44.8455	1198.64	44.8455	1053.17	44.8455	1333.17	44.8455	1342.42	44.8455	1132	44.8455	1163.59	44.8455	1164.96	44.8455	992.477
44.9614	1035.87	44.9614	1123.41																													44.9614	1143.07	44.9614	1204.18	44.9614	1107.41	44.9614	1415.49	44.9614	1608.83	44.9614	1017.65	44.9614	1150.44	44.9614	1083.16	44.9614	964.486
45.0772	1109.55	45.0772	1170.02																													45.0772	1254.1	45.0772	1152.92	45.0772	1143.48	45.0772	1402.96	45.0772	1495.09	45.0772	1081.99	45.0772	1123.4	45.0772	995.519	45.0772	1014
45.1931	1165.03	45.1931	1260.14																													45.1931	1285.04	45.1931	1144.18	45.1931	1134.3	45.1931	1240.22	45.1931	1530.41	45.1931	1164.79	45.1931	1047.13	45.1931	1026.31	45.1931	1023.33
45.309	1199.05	45.309	1185.86																													45.309	1094.16	45.309	1089.18	45.309	1077.02	45.309	988.089	45.309	1198.68	45.309	1220.39	45.309	1097.6	45.309	1031.4	45.309	1032.13
45.4249	1054.39	45.4249	1253.13																													45.4249	1094.19	45.4249	958.401	45.4249	1091.52	45.4249	1260.37	45.4249	1321.25	45.4249	1063.07	45.4249	994.413	45.4249	1032.1	45.4249	961.089
45.5408	1059.36	45.5408	1218.25																													45.5408	1161.84	45.5408	890.573	45.5408	1126.78	45.5408	1151.33	45.5408	1204.06	45.5408	1202.39	45.5408	843.893	45.5408	998.005	45.5408	943.951
45.6566	1055.08	45.6566	1202.44																													45.6566	1048.32	45.6566	943.761	45.6566	1060.91	45.6566	1179.73	45.6566	1354.59	45.6566	1487.59	45.6566	1238.08	45.6566	959.96	45.6566	1015.84
45.7725	1065.96	45.7725	1602.39																													45.7725	1127.84	45.7725	991.404	45.7725	1121.88	45.7725	1416.94	45.7725	1266.33	45.7725	1375.93	45.7725	1092.27	45.7725	1039.41	45.7725	746.432
45.8884	1224.27	45.8884	1608.93																													45.8884	1142.21	45.8884	1107.62	45.8884	1128.15	45.8884	1388.07	45.8884	1421.82	45.8884	1261.16	45.8884	1034	45.8884	1114	45.8884	1030.36
46.0043	1351.37	46.0043	1496.91																													46.0043	947.691	46.0043	1042.46	46.0043	1047.24	46.0043	1425.61	46.0043	1527.73	46.0043	1190.8	46.0043	1208.52	46.0043	1219.43	46.0043	852.54
46.1202	1252.45	46.1202	1374.81																													46.1202	992.279	46.1202	1059.72	46.1202	1055.92	46.1202	1423.67	46.1202	1661.21	46.1202	1371.99	46.1202	1401.29	46.1202	1271.96	46.1202	998.262
46.236	1059.16	46.236	1222.64																													46.236	1020.71	46.236	881.391	46.236	1063.33	46.236	1334.92	46.236	1521.69	46.236	1256.39	46.236	1145.72	46.236	1267	46.236	1016.68
46.3519	1136.8	46.3519	1224.13																													46.3519	990.356	46.3519	818.997	46.3519	1062.07	46.3519	1222.72	46.3519	1478.8	46.3519	1147.49	46.3519	1147	46.3519	1252.2	46.3519	1108.94
46.4678	1159.78	46.4678	1554.27																													46.4678	966.347	46.4678	900.5	46.4678	996.067	46.4678	1189.04	46.4678	1547.53	46.4678	1051.51	46.4678	1099.65	46.4678	1173.1	46.4678	1162.48
46.5837	1244.02	46.5837	1345.43																													46.5837	982.332	46.5837	1005.9	46.5837	989.188	46.5837	1171.02	46.5837	1775.94	46.5837	1036	46.5837	1020.12	46.5837	1058.93	46.5837	1281.12
46.6996	1167.84	46.6996	1273.25																													46.6996	1067.94	46.6996	1094.92	46.6996	1005	46.6996	1222.17	46.6996	1944.12	46.6996	916.119	46.6996	948.48	46.6996	966.148	46.6996	1312.13
46.8154	1218.73	46.8154	1235.67																													46.8154	1120.55	46.8154	1110.19	46.8154	959.352	46.8154	1480.03	46.8154	1522.57	46.8154	1032.45	46.8154	1043.11	46.8154	984.108	46.8154	1071.52
46.9313	1042.21																															46.9313	1104.09	46.9313	1123.88	46.9313	1038.34	46.9313	1622.56	46.9313	1617.81	46.9313	944.922	46.9313	1126.47	46.9313	1002.54	46.9313	1208.66
47.0472	1036.04																															47.0472	1038.86	47.0472	1102.24	47.0472	1003.29	47.0472	1496.68	47.0472	1155.12	47.0472	1230.15	47.0472	987.44	47.0472	967.123	47.0472	979.72
47.1631	1001.66																															47.1631	1039.34	47.1631	1010.61	47.1631	951.418	47.1631	1835.03	47.1631	1203.38	47.1631	1104	47.1631	1101.23	47.1631	899.806	47.1631	1152.09
47.279	961.941																															47.279	1086.94	47.279	945.349	47.279	1009.63	47.279	1774.07	47.279	1098.43	47.279	1064.23	47.279	1208.67	47.279	908.13	47.279	1064.18
47.3948	1099.49																															47.3948	1110.03	47.3948	1039.46	47.3948	1124.6	47.3948	1989.25	47.3948	1538.54	47.3948	1011.49	47.3948	1413.84	47.3948	913.328	47.3948	1260.37
47.5107	1231.21																															47.5107	1084.29	47.5107	1008.78	47.5107	1229.78	47.5107	1947.71	47.5107	1297.18	47.5107	1104.74	47.5107	1457.4	47.5107	833.89	47.5107	905.656
47.6266	1114.99																															47.6266	980.75	47.6266	1015.67	47.6266	1197.85	47.6266	1821.19	47.6266	1416.92	47.6266	1192.71	47.6266	1135.59	47.6266	797.638	47.6266	1184.53
47.7425	984.162																															47.7425	1077.28	47.7425	1012.49	47.7425	1264.85	47.7425	1697.87	47.7425	1514.69	47.7425	1068.55	47.7425	1119.36	47.7425	875.496	47.7425	1126.73
47.8584	961.367																															47.8584	1302.97	47.8584	1104.96	47.8584	1372.23	47.8584	1769.03	47.8584	1772.92	47.8584	1158.51	47.8584	1085.17	47.8584	904.293	47.8584	1029.88
47.9742	1076.41																															47.9742	1516.28	47.9742	1249.7	47.9742	1472.71	47.9742	1730.93	47.9742	1704.42	47.9742	1101.45	47.9742	1306.17	47.9742	910.7	47.9742	877.255
48.0901	1185.95																															48.0901	1707	48.0901	1041.11	48.0901	1480.37	48.0901	1882.65	48.0901	1912.64	48.0901	1178.62	48.0901	1396.2	48.0901	943.031	48.0901	1030.48
48.206	1142.24																															48.206	1525.46	48.206	1094.28	48.206	1479.26	48.206	1760.17	48.206	1694.75	48.206	1266.86	48.206	1360.92	48.206	864.976	48.206	974.533
48.3219	1050.45																															48.3219	1317.04	48.3219	1196.53	48.3219	1477.31	48.3219	1814.69	48.3219	2048.92	48.3219	1140.86	48.3219	1386.04	48.3219	850.023	48.3219	885.166
48.4378	1010.46																															48.4378	1282.53	48.4378	1282.69	48.4378	1459.77	48.4378	1549.39	48.4378	1991.78	48.4378	1322.22	48.4378	1186.44	48.4378	828.053	48.4378	964.034
48.5536	973.035																															48.5536	1429.45	48.5536	1115.66	48.5536	1540.17	48.5536	1713.63	48.5536	1989.59	48.5536	1621.52	48.5536	1294	48.5536	801.839	48.5536	1066.65
48.6695	1242.57																															48.6695	1521.33	48.6695	1037.63	48.6695	1523.65	48.6695	2233.8	48.6695	1877.2	48.6695	1565.87	48.6695	1131.87	48.6695	816.306	48.6695	886.893
48.7854	1189.67																															48.7854	1269.38	48.7854	1123.32	48.7854	1510.95	48.7854	2557.4	48.7854	2012.6	48.7854	1877.41	48.7854	1602.04	48.7854	841.678	48.7854	891.487
48.9013	1230.87																															48.9013	1037.8	48.9013	1130.09	48.9013	1688.23	48.9013	2341.71	48.9013	1815.67	48.9013	1710.7	48.9013	1712.61	48.9013	890.729	48.9013	870.016
49.0172	1297.58																															49.0172	1096.52	49.0172	1028.83	49.0172	1708.12	49.0172	2021.55			49.0172	1831.85	49.0172	1694.08	49.0172	942.947	49.0172	989.814
49.133	1265.04																															49.133	1197.12	49.133	1057.81	49.133	1719.28	49.133	1743.96			49.133	1631.35	49.133	2084.16	49.133	921.823	49.133	988.016
49.2489	1278.44																															49.2489	1106.09	49.2489	1143.06	49.2489	1461.49	49.2489	1671.21			49.2489	1458.78	49.2489	1788.67	49.2489	926.246	49.2489	1016.04
49.3648	1562.31																															49.3648	964.272	49.3648	1095.22	49.3648	1276.86	49.3648	1780.82			49.3648	1735.79	49.3648	1527.35	49.3648	906.869	49.3648	1182.08
49.4807	1685.16																															49.4807	1012.03	49.4807	1075.04	49.4807	1230.44	49.4807	1612.3			49.4807	1647.61	49.4807	1737.96	49.4807	823.523	49.4807	1032.95
49.5966	1835.57																															49.5966	1056.68	49.5966	1094.29	49.5966	1118.51	49.5966	1754.44			49.5966	1810.73	49.5966	1525.41	49.5966	804.347	49.5966	895.487
49.7124	1670.92																															49.7124	985.754	49.7124	1055.24	49.7124	1099.26	49.7124	2126.31			49.7124	2013.39	49.7124	1434.51	49.7124	919.288	49.7124	1014.35
49.8283	1444.92																															49.8283	927.06	49.8283	1140.78	49.8283	1151.46	49.8283	1972.31			49.8283	1861.56	49.8283	1542.2	49.8283	958.006	49.8283	1060.29
49.9442	1539.87																															49.9442	876.692	49.9442	1212.16	49.9442	1121.98	49.9442	2190.2			49.9442	1734.77	49.9442	1386.41	49.9442	896.782	49.9442	1110.23
50.0601	1263.54																															50.0601	917.49	50.0601	1151.74	50.0601	1091.39	50.0601	2363.23			50.0601	1697.18	50.0601	1475.95	50.0601	875.069	50.0601	974.981
50.176	1349.91																															50.176	871.241	50.176	1191.96	50.176	1124.4	50.176	2046.93			50.176	1477.02	50.176	1272.76	50.176	992.172	50.176	1014.88
50.2918	1197.86																															50.2918	1004.12	50.2918	1183.14	50.2918	1199.8	50.2918	1828.59			50.2918	1294.69	50.2918	1619.6	50.2918	1103.76	50.2918	932.273
50.4077	1109.14																															50.4077	1114.13	50.4077	1091.25	50.4077	1146.48	50.4077	1842.14			50.4077	1303.91	50.4077	1597.6	50.4077	1173.91	50.4077	1137.06
50.5236	1148.33																															50.5236	998.808	50.5236	1180.19	50.5236	1294.71	50.5236	1743.36			50.5236	1249.07	50.5236	1826.92	50.5236	1215.91	50.5236	1156.85
																																50.6395	933.117	50.6395	1266.5	50.6395	1414.85	50.6395	1706.9			50.6395	1380.17	50.6395	1712.95	50.6395	1286.39	50.6395	1063.57
																																50.7554	1021.04	50.7554	1217.8	50.7554	1504.27	50.7554	1787.22			50.7554	1233.38	50.7554	1223.41	50.7554	1330.94	50.7554	1116.72
																																50.8712	1035.76	50.8712	1100.62	50.8712	1537.99	50.8712	1812.76			50.8712	1295.17	50.8712	1306.8	50.8712	1102.33	50.8712	1142.32
																																50.9871	1099.66	50.9871	956.267	50.9871	1686.09	50.9871	1954.35			50.9871	1209.28	50.9871	1186.07	50.9871	989.435	50.9871	937.357
																																51.103	1069.32	51.103	1028.88	51.103	1891.91	51.103	1949.59			51.103	1186.45	51.103	1074.92	51.103	1033.48	51.103	913.496
																																51.2189	988.075	51.2189	1311.17	51.2189	2218.19	51.2189	1931.93			51.2189	1045.32	51.2189	1321.48	51.2189	1057.29	51.2189	1064.67
																																51.3348	1170.31	51.3348	1326.83	51.3348	2350.08	51.3348	2030.67			51.3348	1447.91	51.3348	1330.88	51.3348	970.791	51.3348	1029.26
																																51.4506	1168.68	51.4506	1133.4	51.4506	2099.89	51.4506	2002.67			51.4506	1058.19	51.4506	1366.88	51.4506	949.097	51.4506	1020.52
																																51.5665	1251.9	51.5665	1257.99	51.5665	1781.65					51.5665	1278.81	51.5665	1297.8	51.5665	904.177	51.5665	1072.01
																																51.6824	1585.62	51.6824	1586.8	51.6824	1528.26					51.6824	1173.85	51.6824	1225.89	51.6824	929.205	51.6824	1067.53
																																51.7983	1651.71	51.7983	1731.57	51.7983	1450.49					51.7983	1202.7	51.7983	1357.07	51.7983	991.326	51.7983	959.889
																																51.9142	1474.08	51.9142	1546.57	51.9142	1761.17					51.9142	1235.69	51.9142	1461.88	51.9142	918.719	51.9142	938.701
																																52.03	1346.78	52.03	1653.92	52.03	1949.43					52.03	1291.75	52.03	1482.13	52.03	857.237	52.03	833.562
																																52.1459	1199.05	52.1459	1391.8	52.1459	1909.51					52.1459	1451.41	52.1459	1714.67	52.1459	827.646	52.1459	801.371
																																52.2618	1247.65	52.2618	1491.7	52.2618	1789.14					52.2618	1325.1	52.2618	1984.84	52.2618	883.512	52.2618	886.315
																																52.3777	1400.88	52.3777	1490.96	52.3777	1484.01					52.3777	1539.19	52.3777	1518.24	52.3777	1038.86	52.3777	909.297
																																52.4935	1638.63	52.4935	1557.82	52.4935	1585.89					52.4935	1188.44	52.4935	1786.75	52.4935	1146.22	52.4935	842.55
																																52.6094	1499.12	52.6094	1651.34	52.6094	1808.34					52.6094	1287.58	52.6094	1614.36	52.6094	1097.5	52.6094	858.076
																																52.7253	1385.99	52.7253	1651.75	52.7253	1787.67					52.7253	1006.82	52.7253	1757.93	52.7253	1019.01	52.7253	995.333
																																52.8412	1544.15	52.8412	1758.78	52.8412	1805.68					52.8412	1001.19	52.8412	1618.45	52.8412	994.362	52.8412	1076.86
																																52.9571	1807.45	52.9571	1769.44	52.9571	1834.45					52.9571	988.14	52.9571	1193.72	52.9571	969.5	52.9571	1082.93
																																53.0729	1885.24	53.0729	1496.66	53.0729	1702.55					53.0729	1114.63	53.0729	1538.31	53.0729	904.457	53.0729	1203.41
																																53.1888	1856.52	53.1888	1459.69	53.1888	1416.13					53.1888	893.806	53.1888	1312.88	53.1888	903.944	53.1888	1303.99
																																53.3047	1767.11	53.3047	1469.79	53.3047	1346.21					53.3047	1170.92	53.3047	1347.2	53.3047	996.746	53.3047	1168.88
																																53.4206	1681.12	53.4206	1400.4	53.4206	1253.36					53.4206	1248.55	53.4206	1541.61	53.4206	1021.42	53.4206	1204.84
																																53.5365	1902.74	53.5365	1320.44	53.5365	1491.77					53.5365	1129.46	53.5365	1290.77	53.5365	950.3	53.5365	1194.32
																																53.6523	1851.02	53.6523	1648.19	53.6523	1511.48					53.6523	1174.64	53.6523	1237.4	53.6523	977.066	53.6523	1061.2
																																53.7682	1477.06	53.7682	1830.92	53.7682	1503.16					53.7682	889.266	53.7682	1095.25	53.7682	972.144	53.7682	984.179
																																53.8841	1331.61	53.8841	1872.58	53.8841	1578.92					53.8841	1013.5	53.8841	997.933	53.8841	941.719	53.8841	1041.67
																																54	1116.89	54	1638.76	54	1581.22					54	1075.87	54	1067.36	54	930.068	54	1185.17
																																54.1159	1153.68	54.1159	1744.31							54.1159	1182.59	54.1159	1184.4	54.1159	840.479	54.1159	1194.77
																																54.2317	1370.19	54.2317	1858.5							54.2317	1167.05	54.2317	1214.67	54.2317	848.31	54.2317	1255.48
																																54.3476	1627.04	54.3476	1983.51							54.3476	1154.25	54.3476	1263	54.3476	810.32	54.3476	1234.56
																																54.4635	1837	54.4635	2243.26							54.4635	1265.84	54.4635	1697.07	54.4635	729.035	54.4635	1286.29
																																54.5794	1601.99	54.5794	2169.6							54.5794	1354.39	54.5794	1464.37	54.5794	798.069	54.5794	1236.48
																																54.6953	1567.24	54.6953	1900.73							54.6953	1188.7	54.6953	1580.76	54.6953	867.127	54.6953	1091.8
																																54.8111	1856.86	54.8111	1506.77							54.8111	1266.78	54.8111	1476.96	54.8111	893.984	54.8111	942.057
																																54.927	1984.42	54.927	1507.1							54.927	1258.95	54.927	1182.64	54.927	935.072	54.927	931.331
																																55.0429	2025.41	55.0429	1641.69							55.0429	1527.44	55.0429	1375	55.0429	890.765	55.0429	1003.83
																																55.1588	2455.78	55.1588	1586.83							55.1588	1420.95	55.1588	1215.73	55.1588	810.916	55.1588	1116.46
																																55.2747	2460.41	55.2747	1976.84							55.2747	1828.04	55.2747	1629.63	55.2747	846.28	55.2747	1297.92
																																55.3905	2702.92	55.3905	2296.31							55.3905	1450.52	55.3905	1557.52	55.3905	764.246	55.3905	1243.71
																																55.5064	2928.23	55.5064	2375.43							55.5064	1274.24	55.5064	1244.15	55.5064	673.712	55.5064	1056.38
																																55.6223	2642.2	55.6223	2266.38							55.6223	1262.72	55.6223	1509.6	55.6223	736.71	55.6223	1061.03
																																55.7382	2955	55.7382	1925.71							55.7382	1564.63	55.7382	1471.44	55.7382	743.632	55.7382	1072.09
																																55.8541	3098.46	55.8541	1658.03							55.8541	1592.49	55.8541	1391.83	55.8541	769.308	55.8541	1066.35
																																55.9699	2828.17	55.9699	1383							55.9699	1479.85	55.9699	1445.93	55.9699	856.759	55.9699	1088.93
																																56.0858	2582.7									56.0858	1426.14	56.0858	1415.2	56.0858	865.756	56.0858	1158.54
																																56.2017	2701.33									56.2017	1376.78	56.2017	1365.87	56.2017	878.695	56.2017	1047.41
																																56.3176	2218.44									56.3176	1413.85	56.3176	964.88	56.3176	940.95	56.3176	999.827
																																56.4335	1871.64									56.4335	1191.32	56.4335	1324.64	56.4335	979.486	56.4335	1019.75
																																56.5493	1793.99									56.5493	1513.5	56.5493	1117.89	56.5493	960.047	56.5493	930.325
																																56.6652	1574.77									56.6652	1534.74	56.6652	1283.93	56.6652	960.592	56.6652	953.05
																																56.7811	1486.45									56.7811	1856.08	56.7811	1394.4	56.7811	991.118	56.7811	783.97
																																56.897	1491.81									56.897	2059.37	56.897	1427.27	56.897	892.512	56.897	845.309
																																57.0129	1579.61									57.0129	2129.78	57.0129	1576.4	57.0129	894.083	57.0129	1127.03
																																57.1287	1669.43									57.1287	1887.08	57.1287	1337.92	57.1287	955.69	57.1287	1225.05
																																57.2446	1442.02									57.2446	1955.08	57.2446	1333.55	57.2446	917.102	57.2446	1234.28
																																57.3605	1280.62									57.3605	1609.62	57.3605	1318.87	57.3605	890.383	57.3605	1260.11
																																57.4764	1281.04									57.4764	1843.8	57.4764	1389.16	57.4764	865.054	57.4764	1411.98
																																57.5923	1296.23									57.5923	1780.99	57.5923	1539.88	57.5923	792.088	57.5923	1547.89
																																57.7081	1201.44									57.7081	1873.93	57.7081	1504.11	57.7081	811.777	57.7081	1400.43
																																										57.824	1595.6	57.824	1616.52	57.824	1016.19	57.824	1264.75
																																										57.9399	1372.9	57.9399	1512.33	57.9399	1074.71	57.9399	1232.63
																																										58.0558	1345.47	58.0558	1462.36	58.0558	908.603	58.0558	1269.91
																																										58.1717	1475.32	58.1717	1434.4	58.1717	942.415	58.1717	1322.29
																																										58.2875	1644.76	58.2875	1147.05	58.2875	1120.3	58.2875	1419.61
																																										58.4034	1647.64	58.4034	1291.97	58.4034	1115.65	58.4034	1388.24
																																										58.5193	1456.62	58.5193	1324.4	58.5193	910.985	58.5193	1312.82
																																										58.6352	1362.14	58.6352	1147.88	58.6352	836.853	58.6352	1381.46
																																										58.7511	1447.61	58.7511	1313.97	58.7511	989.553	58.7511	1403.39
																																										58.8669	1813.45	58.8669	1593.76	58.8669	1111.61	58.8669	1407.51
																																										58.9828	1491.67	58.9828	1288.64	58.9828	1150.94	58.9828	1341.54
																																										59.0987	1904.06	59.0987	1320.13	59.0987	1053.73	59.0987	1333.26
																																										59.2146	1692.03	59.2146	1380.12	59.2146	1015.5	59.2146	1392.2
																																										59.3305	1992.68	59.3305	1326.35	59.3305	1193.01	59.3305	1383.25
																																										59.4463	1732.12	59.4463	1458.61	59.4463	1339.05	59.4463	1318.23
																																										59.5622	1733.3	59.5622	1707.68	59.5622	1365.4	59.5622	1292.32
																																										59.6781	1846.56	59.6781	1868.87	59.6781	1152.72	59.6781	1167.95
																																										59.794	1322	59.794	1637.88	59.794	1098.68	59.794	1100.1
																																												59.9099	1488.72	59.9099	1111.27	59.9099	952.55
																																												60.0257	1452.97	60.0257	989.315	60.0257	906.234
																																												60.1416	1585.57	60.1416	869.938	60.1416	854.038
																																												60.2575	1518	60.2575	1007.61	60.2575	725.333
																																												60.3734	1576.63	60.3734	1096.83
																																												60.4893	1409.33	60.4893	1222.11
																																												60.6051	1306.56	60.6051	1205.27
																																												60.721	1320.87	60.721	1060.93
																																												60.8369	1260	60.8369	1020.47
																																												60.9528	1188.6	60.9528	1072.23
																																												61.0687	1502.16	61.0687	1126.36
																																												61.1845	1084.63	61.1845	1029.88
																																												61.3004	1312.76	61.3004	900.464
																																												61.4163	1293.2	61.4163	788.523
																																												61.5322	1595.65	61.5322	833.957
																																												61.6481	1654.68	61.6481	833.036
																																												61.7639	1709.49	61.7639	723.677
																																												61.8798	1504.4	61.8798	723.572
																																												61.9957	1500.8	61.9957	780.805
																																												62.1116	1622.8	62.1116	808.25
																																												62.2275	1244.03	62.2275	890.234
																																												62.3433	1298.68	62.3433	955.409
																																												62.4592	1567.15	62.4592	945.74
																																												62.5751	1247.6	62.5751	949.806
																																												62.691	1382.68	62.691	849.537
																																												62.8069	1410.83	62.8069	897.844
																																												62.9227	1580.91	62.9227	895.265
																																												63.0386	1822.52	63.0386	976.188
																																												63.1545	1629.67	63.1545	972.752
																																												63.2704	1691.69	63.2704	918.742
																																												63.3862	1501.96	63.3862	798.065
																																												63.5021	1647.81	63.5021	792.368
																																												63.618	1311.69	63.618	931.281
																																												63.7339	1767	63.7339	1122.84
																																												63.8498	1508.07	63.8498	1131.76
																																												63.9656	1345.99	63.9656	1048.25
																																												64.0815	1813.92	64.0815	977.891
																																												64.1974	1753.96	64.1974	924.583
																																												64.3133	1505.67	64.3133	900.668
																																												64.4292	1574.96	64.4292	952.768
																																												64.5451	1311.85	64.5451	903.222
																																												64.6609	1179.52	64.6609	839.057
																																												64.7768	834.04	64.7768	824.906
																																												64.8927	983.933	64.8927	913.013
																																												65.0086	1040.79	65.0086	944.064
																																												65.1245	783.84	65.1245	960.495
																																												65.2403	849.973	65.2403	994.669
																																												65.3562	1300.05	65.3562	1055.81
																																												65.4721	1037.8	65.4721	897.621
																																												65.588	1091.65	65.588	827.078
																																												65.7038	1035.24	65.7038	826.818
																																												65.8197	1163.52	65.8197	849.308
																																												65.9356	1371.43	65.9356	871.727
																																												66.0515	1344.2	66.0515	857.999
																																												66.1674	1307.64	66.1674	930.52
																																												66.2832	1262.32	66.2832	888.02
																																												66.3991	1152.37	66.3991	814.175
																																												66.515	1164.28	66.515	807.73
																																												66.6309	892.667	66.6309	842.511
																																												66.7468	1058.01	66.7468	1017.15
																																												66.8626	990.16	66.8626	1048.87
																																												66.9785	855.387	66.9785	1106.94
																																												67.0944	1257.05	67.0944	1142.22
																																												67.2103	1173.6	67.2103	1220.77
																																												67.3262	1250.16	67.3262	1273.54
																																												67.442	1098.43	67.442	1337.61
																																												67.5579	1083.96	67.5579	1796.34
																																												67.6738	1337.63	67.6738	2691.4
																																												67.7897	1170	67.7897	3762.34
																																												67.9056	1280.64	67.9056	4070.64
																																												68.0214	1188.28	68.0214	3411.43
																																												68.1373	1041.21	68.1373	2419.9
																																												68.2532	1291.24	68.2532	1664.65
																																												68.3691	1261.53	68.3691	1275.53
																																												68.485	1066.87	68.485	1117.41
																																												68.6008	1279.68	68.6008	1021.12
																																												68.7167	1014.17	68.7167	1076.29
																																												68.8326	1003.35	68.8326	1073
																																												68.9485	1189.6
																																												69.0644	903.28
																																												69.1802	1113.17
																																												69.2961	1198.44
																																												69.412	1138.35
																																												69.5279	1079.33
[truncated: 724 more columns]

## Sheet: Fig. 4g, Group (2)
Fluorescence intensity profile data used for the plot in Fig. 4g, Group (2)
X is the distance from center to end point; Y is the fluorescence intensity.
Each pair of X, Y columns corresponds to one profile trace.
Cells 1-4																																														Cells 5-8
X	Y	X	Y	X	Y	X	Y	X	Y	X	Y	X	Y	X	Y	X	Y	X	Y	X	Y	X	Y	X	Y	X	Y	X	Y	X	Y	X	Y	X	Y	X	Y	X	Y	X	Y	X	Y	X	Y	X	Y	X	Y
0	657	0	657	0	657	0	657	0	657	0	657	0	657	0	657	0	657	0	657	0	657	0	657	0	657	0	657	0	657	0	657	0	657	0	657	0	657	0	657	0	657	0	657	0	657	0	654.556	0	654.556
0.1159	670.01	0.1159	667.131	0.1159	661.2	0.1159	656.115	0.1159	651.891	0.1159	648.859	0.1159	644.166	0.1159	639.097	0.1159	635.381	0.1159	629.192	0.1159	623.184	0.1159	618.051	0.1159	612.201	0.1159	607.099	0.1159	603.669	0.1159	599.198	0.1159	597.441	0.1159	596.996	0.1159	597.025	0.1159	598.77	0.1159	600.938	0.1159	606.3	0.1159	611.903	0.1159	593.383	0.1159	604.159
0.2318	657.34	0.2318	656.312	0.2318	652.096	0.2318	648.443	0.2318	645.256	0.2318	643.002	0.2318	639.111	0.2318	634.802	0.2318	631.484	0.2318	624.852	0.2318	617.745	0.2318	610.364	0.2318	600.92	0.2318	589.184	0.2318	579.614	0.2318	574.455	0.2318	571.87	0.2318	568.557	0.2318	567.468	0.2318	566.341	0.2318	566.179	0.2318	566.469	0.2318	567.727	0.2318	625.522	0.2318	627.589
0.3476	663.238	0.3476	664.088	0.3476	657.977	0.3476	652.7	0.3476	648.188	0.3476	645.035	0.3476	639.826	0.3476	634.212	0.3476	630.024	0.3476	622.415	0.3476	614.759	0.3476	609.731	0.3476	605.544	0.3476	601.533	0.3476	598.883	0.3476	595.154	0.3476	593.481	0.3476	592.345	0.3476	594.789	0.3476	595.233	0.3476	594.061	0.3476	591.884	0.3476	589.674	0.3476	761.729	0.3476	809.344
0.4635	666.903	0.4635	666.786	0.4635	663.527	0.4635	660.547	0.4635	657.815	0.4635	655.985	0.4635	652.491	0.4635	648.67	0.4635	645.682	0.4635	637.667	0.4635	628.392	0.4635	619.746	0.4635	609.837	0.4635	599.418	0.4635	591.994	0.4635	614.441	0.4635	630.509	0.4635	653.241	0.4635	662.037	0.4635	661.125	0.4635	653.519	0.4635	640.991	0.4635	638.114	0.4635	695.024	0.4635	719.921
0.5794	649.126	0.5794	654.671	0.5794	661.1	0.5794	666.715	0.5794	671.062	0.5794	674.243	0.5794	678.32	0.5794	679.854	0.5794	668.298	0.5794	647.784	0.5794	628.593	0.5794	612.043	0.5794	598.145	0.5794	609.855	0.5794	622.84	0.5794	656.331	0.5794	685.311	0.5794	700.63	0.5794	703.732	0.5794	697.979	0.5794	685.428	0.5794	663.509	0.5794	659.913	0.5794	678.718	0.5794	719.544
0.6953	712.913	0.6953	691.428	0.6953	657.953	0.6953	630.15	0.6953	608.633	0.6953	592.757	0.6953	578.1	0.6953	599.175	0.6953	613.17	0.6953	633.754	0.6953	645.711	0.6953	637.426	0.6953	620.534	0.6953	602.86	0.6953	591.594	0.6953	572.669	0.6953	595.272	0.6953	649.982	0.6953	687.458	0.6953	696.487	0.6953	670.411	0.6953	640.591	0.6953	639.661	0.6953	624.849	0.6953	661.048
0.8112	724.791	0.8112	697.9	0.8112	667.617	0.8112	639.9	0.8112	615.89	0.8112	599.144	0.8112	594.751	0.8112	595.137	0.8112	596.969	0.8112	607.07	0.8112	624.08	0.8112	635.959	0.8112	640.33	0.8112	606.314	0.8112	565.72	0.8112	510.331	0.8112	543.906	0.8112	632.099	0.8112	719.222	0.8112	693.89	0.8112	657.292	0.8112	683.304	0.8112	695.539	0.8112	669.341	0.8112	674.923
0.927	552.184	0.927	556.307	0.927	595.793	0.927	629.492	0.927	654.723	0.927	659.802	0.927	658.527	0.927	657.633	0.927	656.375	0.927	648.801	0.927	647.341	0.927	652.287	0.927	625.345	0.927	571.065	0.927	525.477	0.927	556.227	0.927	577.411	0.927	583.208	0.927	590.498	0.927	565.039	0.927	534.975	0.927	584.112	0.927	578.91	0.927	656.619	0.927	665.37
1.0429	655.874	1.0429	662.604	1.0429	662.688	1.0429	662.415	1.0429	664.94	1.0429	668.812	1.0429	674.686	1.0429	680.869	1.0429	684.723	1.0429	685.875	1.0429	682.758	1.0429	662.767	1.0429	621.397	1.0429	582.616	1.0429	609.296	1.0429	644.117	1.0429	666.274	1.0429	695.159	1.0429	659.9	1.0429	603.644	1.0429	579.898	1.0429	606.529	1.0429	619.451	1.0429	644.24	1.0429	612.895
1.1588	597.738	1.1588	578.859	1.1588	557.838	1.1588	544.146	1.1588	557.98	1.1588	569.112	1.1588	592.923	1.1588	612.838	1.1588	616.471	1.1588	631.968	1.1588	653.667	1.1588	677.073	1.1588	686.12	1.1588	632.041	1.1588	612.692	1.1588	650.494	1.1588	653.695	1.1588	715.869	1.1588	768.974	1.1588	704.831	1.1588	619.879	1.1588	586.849	1.1588	609.497	1.1588	638.773	1.1588	598.405
1.2747	774.442	1.2747	747.573	1.2747	661.276	1.2747	590.956	1.2747	575.463	1.2747	566.367	1.2747	555.012	1.2747	550.027	1.2747	548.177	1.2747	550.832	1.2747	611.505	1.2747	650.631	1.2747	654.143	1.2747	649.005	1.2747	626.785	1.2747	650.018	1.2747	656.616	1.2747	669.193	1.2747	661.11	1.2747	644.875	1.2747	718.204	1.2747	706.164	1.2747	631.582	1.2747	665.13	1.2747	601.266
1.3906	586.524	1.3906	622.437	1.3906	680.14	1.3906	698.938	1.3906	668.427	1.3906	650.401	1.3906	618.263	1.3906	608.057	1.3906	599.848	1.3906	589.381	1.3906	625.574	1.3906	642.811	1.3906	586.822	1.3906	609.401	1.3906	608.236	1.3906	738.916	1.3906	708.233	1.3906	650.626	1.3906	689.699	1.3906	717.531	1.3906	759.737	1.3906	831.336	1.3906	710.795	1.3906	589.984	1.3906	569.749
1.5064	583.078	1.5064	583.283	1.5064	633.34	1.5064	663.756	1.5064	675.683	1.5064	682.458	1.5064	676.523	1.5064	662.562	1.5064	653.008	1.5064	595.282	1.5064	559.439	1.5064	600.974	1.5064	652.759	1.5064	680.964	1.5064	676.629	1.5064	701.687	1.5064	652.694	1.5064	626.923	1.5064	705.151	1.5064	707.651	1.5064	693.22	1.5064	679.949	1.5064	565.619	1.5064	644.688	1.5064	640.679
1.6223	608.039	1.6223	662.668	1.6223	747.049	1.6223	727.494	1.6223	681.481	1.6223	651.904	1.6223	629.508	1.6223	608.108	1.6223	602.683	1.6223	592.386	1.6223	611.971	1.6223	640.747	1.6223	612.075	1.6223	672.021	1.6223	703.524	1.6223	681.814	1.6223	651.528	1.6223	609.846	1.6223	628.805	1.6223	643.039	1.6223	618.014	1.6223	649.573	1.6223	613.744	1.6223	594.944	1.6223	616.945
1.7382	684.16	1.7382	675.831	1.7382	664.088	1.7382	656.943	1.7382	648.673	1.7382	645.747	1.7382	652.581	1.7382	648.778	1.7382	631.847	1.7382	615.355	1.7382	647.686	1.7382	676.652	1.7382	647.211	1.7382	632.041	1.7382	665.764	1.7382	667.899	1.7382	721.425	1.7382	696.665	1.7382	643.975	1.7382	661.244	1.7382	632.741	1.7382	624.97	1.7382	639.341	1.7382	622.491	1.7382	606.003
1.8541	660.223	1.8541	615.948	1.8541	519.512	1.8541	651.969	1.8541	754.13	1.8541	737.84	1.8541	674.977	1.8541	659.229	1.8541	667.628	1.8541	637.106	1.8541	607.312	1.8541	592.29	1.8541	611.779	1.8541	611.67	1.8541	626.703	1.8541	565.145	1.8541	605.253	1.8541	752.821	1.8541	648.916	1.8541	529.413	1.8541	601.216	1.8541	679.035	1.8541	649.267	1.8541	687.231	1.8541	731.497
1.97	750.971	1.97	700.634	1.97	629.503	1.97	624.339	1.97	641.889	1.97	669.25	1.97	701.501	1.97	692.251	1.97	689.639	1.97	652.23	1.97	639.741	1.97	669.589	1.97	646.608	1.97	657.527	1.97	652.933	1.97	676.388	1.97	678.188	1.97	685.166	1.97	624.431	1.97	609.291	1.97	694.625	1.97	732.524	1.97	676.928	1.97	614.025	1.97	659.042
2.0858	713.262	2.0858	696.252	2.0858	652.34	2.0858	679.515	2.0858	680.337	2.0858	666.2	2.0858	661.425	2.0858	672.813	2.0858	667.989	2.0858	658.277	2.0858	684.025	2.0858	673.071	2.0858	661.312	2.0858	554.432	2.0858	613.759	2.0858	682.939	2.0858	649.321	2.0858	609.17	2.0858	638.792	2.0858	653.662	2.0858	665.686	2.0858	658.361	2.0858	686.895	2.0858	628.719	2.0858	615.678
2.2017	639.961	2.2017	583.681	2.2017	546.338	2.2017	621.403	2.2017	644.701	2.2017	636.495	2.2017	667.176	2.2017	750.977	2.2017	709.011	2.2017	611.053	2.2017	671.195	2.2017	735.665	2.2017	762.792	2.2017	721.659	2.2017	665.699	2.2017	634.007	2.2017	635.353	2.2017	683.274	2.2017	704.901	2.2017	615.679	2.2017	603.353	2.2017	590.322	2.2017	544.238	2.2017	691.402	2.2017	681.173
2.3176	707.447	2.3176	682.419	2.3176	679.84	2.3176	634.73	2.3176	626.686	2.3176	624.89	2.3176	662.23	2.3176	731.272	2.3176	724.073	2.3176	677.778	2.3176	628.426	2.3176	653.537	2.3176	720.841	2.3176	666.236	2.3176	711.658	2.3176	596.291	2.3176	586.535	2.3176	774.042	2.3176	719.234	2.3176	616.424	2.3176	618.007	2.3176	625.82	2.3176	617.871	2.3176	662.178	2.3176	688.28
2.4335	611.223	2.4335	617.487	2.4335	646.398	2.4335	695.413	2.4335	669.138	2.4335	652.773	2.4335	659.354	2.4335	669.446	2.4335	680.221	2.4335	656.17	2.4335	666.682	2.4335	602.677	2.4335	653.477	2.4335	728.061	2.4335	701.49	2.4335	636.329	2.4335	667.462	2.4335	595.525	2.4335	616.415	2.4335	599.252	2.4335	638.509	2.4335	639.68	2.4335	611.473	2.4335	708.417	2.4335	742.975
2.5494	698.748	2.5494	674.696	2.5494	627.092	2.5494	617.597	2.5494	712.516	2.5494	752.166	2.5494	682.039	2.5494	646.208	2.5494	625.544	2.5494	570.745	2.5494	673.848	2.5494	600.855	2.5494	584.326	2.5494	710.237	2.5494	636.23	2.5494	666.65	2.5494	676.897	2.5494	595.303	2.5494	624.529	2.5494	746.171	2.5494	551.623	2.5494	657.674	2.5494	611.232	2.5494	685.517	2.5494	704.893
2.6652	694.495	2.6652	715.646	2.6652	682.427	2.6652	661.876	2.6652	707.167	2.6652	711.238	2.6652	665.236	2.6652	665.517	2.6652	659.091	2.6652	641.883	2.6652	679.351	2.6652	664.189	2.6652	678.965	2.6652	675.705	2.6652	637.47	2.6652	601.596	2.6652	597.535	2.6652	615.193	2.6652	599.834	2.6652	717.324	2.6652	587.622	2.6652	689.838	2.6652	623.14	2.6652	645.394	2.6652	718.647
2.7811	702.243	2.7811	719.213	2.7811	643.733	2.7811	615.648	2.7811	711.913	2.7811	662.445	2.7811	582.854	2.7811	658.817	2.7811	687.338	2.7811	646.764	2.7811	596.802	2.7811	615.64	2.7811	659.886	2.7811	641.488	2.7811	636.006	2.7811	587.577	2.7811	701.059	2.7811	669.398	2.7811	567.788	2.7811	652.796	2.7811	615.723	2.7811	620.368	2.7811	579.009	2.7811	614.531	2.7811	656.884
2.897	617.233	2.897	721.944	2.897	733.905	2.897	653.79	2.897	603.462	2.897	653.255	2.897	639.202	2.897	596.871	2.897	646.303	2.897	652.216	2.897	592.998	2.897	568.024	2.897	643.322	2.897	588.788	2.897	653.002	2.897	684.965	2.897	710.888	2.897	633.752	2.897	617.921	2.897	599.489	2.897	584.827	2.897	645.436	2.897	665.621	2.897	684.888	2.897	681.307
3.0129	653.223	3.0129	592.577	3.0129	625.199	3.0129	631.709	3.0129	610.551	3.0129	636.28	3.0129	633.361	3.0129	592.668	3.0129	636.982	3.0129	586.836	3.0129	664.982	3.0129	552.436	3.0129	606.676	3.0129	653.594	3.0129	713.465	3.0129	595.819	3.0129	567.381	3.0129	561.427	3.0129	619.996	3.0129	631.65	3.0129	581.12	3.0129	591.028	3.0129	677.871	3.0129	645.451	3.0129	664.52
3.1288	561.558	3.1288	561.793	3.1288	611.681	3.1288	631.172	3.1288	622.816	3.1288	611.332	3.1288	604.958	3.1288	603.886	3.1288	646.675	3.1288	775.67	3.1288	649.428	3.1288	635.887	3.1288	558.505	3.1288	625.986	3.1288	679.523	3.1288	616.436	3.1288	616.146	3.1288	607.607	3.1288	770.201	3.1288	692.002	3.1288	591.798	3.1288	579.847	3.1288	577.984	3.1288	720.753	3.1288	608.405
3.2446	569.447	3.2446	583.197	3.2446	663.985	3.2446	687.762	3.2446	691.415	3.2446	704.926	3.2446	624.451	3.2446	613.688	3.2446	642.178	3.2446	797.344	3.2446	593.207	3.2446	681.244	3.2446	634.188	3.2446	648.428	3.2446	700.861	3.2446	640.732	3.2446	667.057	3.2446	629.649	3.2446	778.68	3.2446	659.606	3.2446	561.551	3.2446	605.624	3.2446	639.972	3.2446	667.02	3.2446	617.956
3.3605	593.947	3.3605	573.545	3.3605	645.057	3.3605	614.083	3.3605	625.101	3.3605	641.184	3.3605	611.571	3.3605	643.008	3.3605	625.561	3.3605	618.915	3.3605	631.207	3.3605	646.894	3.3605	672.434	3.3605	589.871	3.3605	665.398	3.3605	584.223	3.3605	694.795	3.3605	609.08	3.3605	624.634	3.3605	643.567	3.3605	662.523	3.3605	596.024	3.3605	659.495	3.3605	619.519	3.3605	595.824
3.4764	780.854	3.4764	721.037	3.4764	653.53	3.4764	593.649	3.4764	597.08	3.4764	625.504	3.4764	665.695	3.4764	626.343	3.4764	633.356	3.4764	731.36	3.4764	651.277	3.4764	573.88	3.4764	640.251	3.4764	634.306	3.4764	703.085	3.4764	635.709	3.4764	783.806	3.4764	590.638	3.4764	627.752	3.4764	644.672	3.4764	633.321	3.4764	608.891	3.4764	566.257	3.4764	689.892	3.4764	562.13
3.5923	628.937	3.5923	742.147	3.5923	683.374	3.5923	663.506	3.5923	625.533	3.5923	655.619	3.5923	712.52	3.5923	657.586	3.5923	643.03	3.5923	688.904	3.5923	637.196	3.5923	627.544	3.5923	598.741	3.5923	647.849	3.5923	530.801	3.5923	625.13	3.5923	594.215	3.5923	646.743	3.5923	664.098	3.5923	689.627	3.5923	658.377	3.5923	557.219	3.5923	631.771	3.5923	624.994	3.5923	573.064
3.7082	615.447	3.7082	649.066	3.7082	562.289	3.7082	643.375	3.7082	703.565	3.7082	696.421	3.7082	684.491	3.7082	694.919	3.7082	682.407	3.7082	752.668	3.7082	657.653	3.7082	600.392	3.7082	598.589	3.7082	614.93	3.7082	679.216	3.7082	620.266	3.7082	609.527	3.7082	637.36	3.7082	686.211	3.7082	721.421	3.7082	609.663	3.7082	586.379	3.7082	606.388	3.7082	655.445	3.7082	568.815
3.824	575.777	3.824	546.22	3.824	637.736	3.824	604.85	3.824	606.934	3.824	656.403	3.824	644.128	3.824	688.654	3.824	655.048	3.824	658.425	3.824	733.202	3.824	591.707	3.824	599.256	3.824	594.468	3.824	633.64	3.824	628.902	3.824	634.02	3.824	707.734	3.824	616.823	3.824	631.274	3.824	586.612	3.824	570.812	3.824	742.818	3.824	696.579	3.824	619.457
3.9399	626.058	3.9399	623.931	3.9399	647.581	3.9399	591.186	3.9399	592.805	3.9399	675.514	3.9399	636.964	3.9399	637.135	3.9399	645.701	3.9399	633.981	3.9399	685.366	3.9399	615.246	3.9399	612.167	3.9399	696.744	3.9399	617.887	3.9399	548.722	3.9399	667.77	3.9399	621.065	3.9399	630.849	3.9399	665.21	3.9399	638.959	3.9399	576.85	3.9399	671.692	3.9399	637.162	3.9399	673.625
4.0558	658.597	4.0558	619.81	4.0558	561.513	4.0558	612.301	4.0558	645.036	4.0558	708.092	4.0558	596.71	4.0558	650.359	4.0558	694.019	4.0558	616.237	4.0558	716.642	4.0558	656.762	4.0558	562.127	4.0558	641.44	4.0558	599.07	4.0558	594.894	4.0558	596.878	4.0558	539.328	4.0558	637.465	4.0558	698.92	4.0558	629.156	4.0558	605.04	4.0558	630.29	4.0558	574.318	4.0558	662.437
4.1717	684.651	4.1717	567.812	4.1717	602.321	4.1717	657.512	4.1717	700.578	4.1717	719.01	4.1717	622.269	4.1717	650.352	4.1717	746.654	4.1717	577.942	4.1717	649.702	4.1717	711.695	4.1717	661.755	4.1717	621.539	4.1717	582.502	4.1717	561.902	4.1717	622.641	4.1717	632.588	4.1717	584.728	4.1717	682.975	4.1717	609.877	4.1717	676.294	4.1717	651.38	4.1717	606.638	4.1717	654.783
4.2876	683.534	4.2876	680.359	4.2876	690.008	4.2876	648.05	4.2876	653.882	4.2876	634.988	4.2876	655.456	4.2876	564.116	4.2876	636.802	4.2876	559.019	4.2876	605.172	4.2876	701.235	4.2876	682.23	4.2876	602.655	4.2876	601.817	4.2876	609.553	4.2876	658.937	4.2876	576.356	4.2876	604.868	4.2876	635.52	4.2876	619.122	4.2876	699.763	4.2876	580.446	4.2876	646.408	4.2876	602.883
4.4034	610.476	4.4034	773.219	4.4034	710.188	4.4034	686.082	4.4034	642.873	4.4034	608.347	4.4034	626.36	4.4034	578.3	4.4034	634.404	4.4034	627.329	4.4034	718.035	4.4034	656.036	4.4034	680.517	4.4034	610.271	4.4034	722.963	4.4034	664.233	4.4034	673.073	4.4034	582.629	4.4034	674.522	4.4034	718.517	4.4034	649.797	4.4034	585.442	4.4034	621.704	4.4034	615.653	4.4034	642.201
4.5193	601.82	4.5193	663.052	4.5193	602.779	4.5193	651.248	4.5193	605.652	4.5193	596.533	4.5193	658.958	4.5193	525.775	4.5193	648.693	4.5193	657.068	4.5193	673.974	4.5193	641.769	4.5193	631.994	4.5193	601.779	4.5193	618.095	4.5193	613.55	4.5193	655.734	4.5193	626.639	4.5193	652.502	4.5193	657.72	4.5193	585.064	4.5193	662.598	4.5193	664.979	4.5193	596.88	4.5193	625.833
4.6352	649.029	4.6352	611.139	4.6352	628.295	4.6352	662.992	4.6352	600.686	4.6352	588.468	4.6352	646.343	4.6352	609.214	4.6352	692.547	4.6352	636.805	4.6352	671.303	4.6352	590.788	4.6352	604.478	4.6352	564.059	4.6352	571.081	4.6352	599.154	4.6352	587.846	4.6352	598.722	4.6352	626.294	4.6352	600.053	4.6352	629.946	4.6352	609.599	4.6352	692.169	4.6352	667.717	4.6352	683.428
4.7511	626.689	4.7511	556.96	4.7511	661.739	4.7511	603.472	4.7511	579.219	4.7511	633.369	4.7511	612.026	4.7511	688.572	4.7511	706.068	4.7511	645.687	4.7511	627.226	4.7511	595.123	4.7511	608.434	4.7511	589.451	4.7511	584.431	4.7511	628.442	4.7511	588.47	4.7511	734.011	4.7511	638.396	4.7511	566.991	4.7511	633.115	4.7511	629.082	4.7511	663.78	4.7511	709.293	4.7511	686.764
4.867	584.757	4.867	599.036	4.867	724.388	4.867	696.771	4.867	594.78	4.867	661.306	4.867	625.952	4.867	726.177	4.867	689.08	4.867	665.7	4.867	673.047	4.867	639.096	4.867	591.627	4.867	598.297	4.867	658.394	4.867	653.642	4.867	601.927	4.867	666.555	4.867	602.853	4.867	584.791	4.867	675.436	4.867	584.952	4.867	675.236	4.867	700.351	4.867	686.624
4.9828	605.228	4.9828	611.119	4.9828	556.707	4.9828	654.099	4.9828	612.819	4.9828	641.498	4.9828	677.853	4.9828	667.169	4.9828	585.537	4.9828	649.77	4.9828	692.578	4.9828	718.645	4.9828	620.487	4.9828	619.79	4.9828	637.93	4.9828	620.018	4.9828	593.723	4.9828	691.107	4.9828	714.256	4.9828	607.566	4.9828	583.898	4.9828	556.183	4.9828	640.882	4.9828	674.111	4.9828	661.589
5.0987	615.447	5.0987	680.342	5.0987	592.24	5.0987	685.332	5.0987	600.152	5.0987	653.955	5.0987	696.223	5.0987	607.262	5.0987	768.983	5.0987	681.592	5.0987	661.052	5.0987	590.936	5.0987	679.588	5.0987	671.319	5.0987	719.381	5.0987	640.453	5.0987	541.443	5.0987	591.485	5.0987	639.721	5.0987	587.372	5.0987	589.679	5.0987	609.296	5.0987	637.107	5.0987	645.301	5.0987	695.196
5.2146	649.796	5.2146	567.638	5.2146	595.747	5.2146	689.61	5.2146	670.387	5.2146	718.792	5.2146	717.57	5.2146	772.198	5.2146	719.987	5.2146	690.973	5.2146	629.303	5.2146	568.059	5.2146	657.186	5.2146	624.611	5.2146	696.895	5.2146	688.946	5.2146	644.296	5.2146	676.5	5.2146	590.941	5.2146	561.237	5.2146	657.565	5.2146	601.746	5.2146	609.706	5.2146	615.855	5.2146	656.545
5.3305	620.99	5.3305	658.888	5.3305	630.082	5.3305	664.673	5.3305	739.105	5.3305	724.564	5.3305	701.713	5.3305	653.934	5.3305	610.3	5.3305	660.975	5.3305	612.365	5.3305	726.666	5.3305	571.911	5.3305	589.895	5.3305	647.257	5.3305	654.343	5.3305	638.714	5.3305	630.302	5.3305	575.658	5.3305	594.974	5.3305	579.397	5.3305	597.897	5.3305	635.795	5.3305	727.474	5.3305	740.561
5.4464	684.816	5.4464	654.655	5.4464	575.708	5.4464	753.203	5.4464	698.685	5.4464	664.409	5.4464	641.107	5.4464	607.952	5.4464	632.645	5.4464	723.345	5.4464	639.717	5.4464	702.023	5.4464	629.186	5.4464	657.274	5.4464	620.617	5.4464	688.722	5.4464	629.129	5.4464	591.165	5.4464	622.573	5.4464	607.729	5.4464	581.6	5.4464	673.472	5.4464	664.09	5.4464	667.886	5.4464	681.233
5.5622	597.194	5.5622	699.795	5.5622	644.691	5.5622	715.688	5.5622	653.888	5.5622	610.981	5.5622	633.937	5.5622	613.219	5.5622	707.946	5.5622	567.875	5.5622	723.206	5.5622	724.778	5.5622	705.181	5.5622	644.126	5.5622	637.505	5.5622	640.203	5.5622	674.89	5.5622	639.785	5.5622	615.97	5.5622	665.928	5.5622	645.197	5.5622	597.666	5.5622	631.031	5.5622	702.177	5.5622	630.028
5.6781	655.427	5.6781	631.676	5.6781	709.252	5.6781	611.289	5.6781	701.307	5.6781	666.254	5.6781	632.951	5.6781	743.968	5.6781	697.766	5.6781	623.957	5.6781	732.423	5.6781	672.095	5.6781	683.931	5.6781	690.249	5.6781	666.875	5.6781	698.311	5.6781	673.023	5.6781	677.189	5.6781	614.511	5.6781	682.962	5.6781	640.209	5.6781	593.811	5.6781	640.825	5.6781	660.597	5.6781	728.053
5.794	694.097	5.794	587.488	5.794	646.803	5.794	585.703	5.794	704.594	5.794	736.224	5.794	748.298	5.794	617.217	5.794	688.355	5.794	638.001	5.794	743.867	5.794	676.66	5.794	628.174	5.794	667.436	5.794	592.16	5.794	647.858	5.794	588.092	5.794	690.193	5.794	652.314	5.794	652.37	5.794	626.714	5.794	568.522	5.794	656.298	5.794	591.474	5.794	694.598
5.9099	586.825	5.9099	690.099	5.9099	573.296	5.9099	665.079	5.9099	693.213	5.9099	685.024	5.9099	669.748	5.9099	608.818	5.9099	639.864	5.9099	645.062	5.9099	682.958	5.9099	620.346	5.9099	572.174	5.9099	700.505	5.9099	573.04	5.9099	609.945	5.9099	619.055	5.9099	715.687	5.9099	692.228	5.9099	691.295	5.9099	577.254	5.9099	585.082	5.9099	621.265	5.9099	696.14	5.9099	733.009
6.0257	633	6.0257	631.793	6.0257	666.427	6.0257	715.629	6.0257	633.632	6.0257	647.711	6.0257	653.37	6.0257	672.629	6.0257	583.487	6.0257	623.795	6.0257	710.806	6.0257	640.59	6.0257	602.241	6.0257	653.404	6.0257	565.311	6.0257	573.836	6.0257	646.399	6.0257	634.146	6.0257	690.028	6.0257	637.543	6.0257	607.635	6.0257	630.519	6.0257	603.156	6.0257	713.434	6.0257	686.69
6.1416	798.985	6.1416	634.432	6.1416	621.571	6.1416	637.058	6.1416	689.549	6.1416	690.414	6.1416	653.871	6.1416	651.806	6.1416	624.252	6.1416	674.616	6.1416	659.521	6.1416	632.199	6.1416	682.985	6.1416	677.904	6.1416	631.233	6.1416	609.639	6.1416	675.527	6.1416	656.756	6.1416	652.159	6.1416	706.459	6.1416	643.714	6.1416	575.426	6.1416	666.562	6.1416	662.961	6.1416	693.148
6.2575	651.029	6.2575	606.855	6.2575	717.102	6.2575	585.266	6.2575	713.63	6.2575	703.275	6.2575	635.401	6.2575	613.904	6.2575	672.838	6.2575	688.7	6.2575	670.464	6.2575	635.863	6.2575	706.088	6.2575	622.525	6.2575	649.768	6.2575	654.543	6.2575	669.265	6.2575	641.907	6.2575	778.386	6.2575	644.384	6.2575	630.509	6.2575	649.909	6.2575	691.726	6.2575	631.561	6.2575	665.813
6.3734	608.597	6.3734	589.778	6.3734	662.802	6.3734	598.888	6.3734	669.337	6.3734	633.339	6.3734	700.624	6.3734	612.475	6.3734	675.977	6.3734	601.295	6.3734	614.082	6.3734	634.224	6.3734	627.13	6.3734	603.296	6.3734	647.367	6.3734	633.756	6.3734	652.287	6.3734	650.012	6.3734	654.38	6.3734	638.509	6.3734	585.079	6.3734	633.809	6.3734	625.936	6.3734	745.118	6.3734	694.594
6.4893	635.32	6.4893	661.546	6.4893	616.714	6.4893	657.07	6.4893	679.044	6.4893	626.555	6.4893	627.808	6.4893	635.145	6.4893	679.739	6.4893	566.988	6.4893	603.446	6.4893	640.061	6.4893	678.362	6.4893	663.351	6.4893	656.894	6.4893	624.569	6.4893	643.402	6.4893	591.522	6.4893	585.824	6.4893	591.658	6.4893	515.638	6.4893	639.857	6.4893	639.4	6.4893	685.251	6.4893	672.348
6.6051	675.32	6.6051	642.677	6.6051	687.81	6.6051	653.351	6.6051	641.118	6.6051	582.439	6.6051	711.853	6.6051	733.354	6.6051	715.778	6.6051	701.566	6.6051	672.638	6.6051	714.781	6.6051	644.681	6.6051	639.584	6.6051	662.432	6.6051	617.17	6.6051	601.574	6.6051	599.099	6.6051	608.053	6.6051	648.8	6.6051	577.811	6.6051	657.18	6.6051	685.806	6.6051	679.396	6.6051	647.824
6.721	613.816	6.721	673.452	6.721	648.435	6.721	628.83	6.721	584.254	6.721	611.956	6.721	651.876	6.721	714.387	6.721	685.413	6.721	643.554	6.721	771.364	6.721	620.407	6.721	669.815	6.721	590.167	6.721	600.181	6.721	589.757	6.721	612.717	6.721	622.845	6.721	567.366	6.721	639.552	6.721	651.494	6.721	600.788	6.721	554.701	6.721	640.648	6.721	747.237
6.8369	585.942	6.8369	595.574	6.8369	663.774	6.8369	641.824	6.8369	623.509	6.8369	649.484	6.8369	645.234	6.8369	662.972	6.8369	653.146	6.8369	625.003	6.8369	663.107	6.8369	629.454	6.8369	663.698	6.8369	607.331	6.8369	602.6	6.8369	610.143	6.8369	657.306	6.8369	658.593	6.8369	557.51	6.8369	590.374	6.8369	733.032	6.8369	646.261	6.8369	583.482	6.8369	624.214	6.8369	627.11
6.9528	611.272	6.9528	677.578	6.9528	659.032	6.9528	628.115	6.9528	660.823	6.9528	621.417	6.9528	714.604	6.9528	653.386	6.9528	653.179	6.9528	643.402	6.9528	678.654	6.9528	669.882	6.9528	645.994	6.9528	667.828	6.9528	638.114	6.9528	584.437	6.9528	700.176	6.9528	594.206	6.9528	678.877	6.9528	615.968	6.9528	689.911	6.9528	647.559	6.9528	603.838	6.9528	685.804	6.9528	636.98
7.0687	716.99	7.0687	741.363	7.0687	758.706	7.0687	658.516	7.0687	704.748	7.0687	630.237	7.0687	633.213	7.0687	613.219	7.0687	744.661	7.0687	717.299	7.0687	607.87	7.0687	713.321	7.0687	569.461	7.0687	648.8	7.0687	655.49	7.0687	619.058	7.0687	561.885	7.0687	620.981	7.0687	595.458	7.0687	578.121	7.0687	742.804	7.0687	604.214	7.0687	635.509	7.0687	732.115	7.0687	636.005
7.1845	573.369	7.1845	644.865	7.1845	653.95	7.1845	680.125	7.1845	694.657	7.1845	621.882	7.1845	655.642	7.1845	709.413	7.1845	765.198	7.1845	738.599	7.1845	591.306	7.1845	615.596	7.1845	674.452	7.1845	606.406	7.1845	669.173	7.1845	634.506	7.1845	565.267	7.1845	628.954	7.1845	641.542	7.1845	648.756	7.1845	655.069	7.1845	645.393	7.1845	667.708	7.1845	721.363	7.1845	633.012
7.3004	632.578	7.3004	585.789	7.3004	650.441	7.3004	664.706	7.3004	701.764	7.3004	644.19	7.3004	769.697	7.3004	744.499	7.3004	634.913	7.3004	674.544	7.3004	671.828	7.3004	587.572	7.3004	623.788	7.3004	619.48	7.3004	667.126	7.3004	663.861	7.3004	572.616	7.3004	616.461	7.3004	662.928	7.3004	691.135	7.3004	609.586	7.3004	618.619	7.3004	629.697	7.3004	604.395	7.3004	687.657
7.4163	603	7.4163	633.648	7.4163	701.613	7.4163	629	7.4163	738.076	7.4163	586.926	7.4163	619.11	7.4163	686.273	7.4163	644.359	7.4163	670.32	7.4163	634.468	7.4163	682.796	7.4163	585.896	7.4163	645.062	7.4163	648.913	7.4163	603.717	7.4163	614.671	7.4163	649.436	7.4163	619.763	7.4163	587.318	7.4163	596.711	7.4163	694.073	7.4163	646.342	7.4163	607.517	7.4163	699.344
7.5322	628.903	7.5322	698.926	7.5322	763.077	7.5322	720.365	7.5322	678.112	7.5322	553.184	7.5322	661.005	7.5322	634.748	7.5322	717.919	7.5322	664.794	7.5322	629.754	7.5322	720.897	7.5322	651.139	7.5322	610.955	7.5322	623.744	7.5322	624.572	7.5322	624.967	7.5322	605.467	7.5322	690.654	7.5322	608.493	7.5322	584.549	7.5322	652.935	7.5322	598.528	7.5322	668.818	7.5322	695.612
7.6481	681.854	7.6481	666.5	7.6481	646.581	7.6481	686.193	7.6481	621.507	7.6481	631.484	7.6481	605.696	7.6481	639.05	7.6481	742.733	7.6481	665.95	7.6481	626.744	7.6481	714.029	7.6481	782.778	7.6481	605.926	7.6481	667.051	7.6481	654.044	7.6481	618.532	7.6481	651.101	7.6481	692.653	7.6481	570.85	7.6481	573.171	7.6481	689.982	7.6481	625.564	7.6481	700.71	7.6481	629.716
7.7639	710.99	7.7639	670.155	7.7639	724.285	7.7639	653.565	7.7639	663.171	7.7639	653.047	7.7639	704.95	7.7639	644.926	7.7639	819.139	7.7639	650.221	7.7639	637.437	7.7639	722.002	7.7639	721.451	7.7639	669.473	7.7639	697.538	7.7639	651.984	7.7639	623.362	7.7639	639.839	7.7639	609.613	7.7639	613.153	7.7639	535.979	7.7639	708.002	7.7639	652.621	7.7639	630.709	7.7639	631.238
7.8798	607.126	7.8798	730.419	7.8798	740.961	7.8798	690.758	7.8798	654.204	7.8798	665.936	7.8798	750.178	7.8798	638.051	7.8798	732.46	7.8798	689.047	7.8798	639.28	7.8798	676.218	7.8798	712.522	7.8798	730.525	7.8798	662.288	7.8798	687.925	7.8798	607.598	7.8798	639.775	7.8798	603.661	7.8798	599.65	7.8798	600.134	7.8798	688.517	7.8798	590.701	7.8798	599.331	7.8798	598.761
7.9957	656.524	7.9957	673.501	7.9957	602.022	7.9957	734.126	7.9957	692.5	7.9957	700.198	7.9957	731.425	7.9957	664.799	7.9957	662.918	7.9957	680.174	7.9957	647.958	7.9957	612.057	7.9957	627.681	7.9957	687.931	7.9957	562.205	7.9957	678.587	7.9957	582.877	7.9957	617.696	7.9957	634.978	7.9957	594.13	7.9957	664.144	7.9957	592.358	7.9957	597.966	7.9957	613.915	7.9957	647.179
8.1116	638.117	8.1116	665.744	8.1116	725.77	8.1116	717.56	8.1116	745.921	8.1116	649.948	8.1116	706.212	8.1116	716.101	8.1116	653.018	8.1116	610.372	8.1116	617.774	8.1116	609.739	8.1116	661.222	8.1116	638.872	8.1116	616.061	8.1116	680.222	8.1116	642.594	8.1116	664.56	8.1116	697.603	8.1116	575.881	8.1116	651.648	8.1116	587.236	8.1116	559.693	8.1116	696.903	8.1116	645.742
8.2275	694.709	8.2275	668.879	8.2275	635.017	8.2275	691.523	8.2275	659.241	8.2275	649.646	8.2275	713.397	8.2275	716.95	8.2275	669.861	8.2275	694.896	8.2275	625.998	8.2275	664.976	8.2275	681.377	8.2275	589.564	8.2275	647.092	8.2275	570.148	8.2275	611.451	8.2275	612.583	8.2275	596.049	8.2275	597.984	8.2275	621.321	8.2275	634.18	8.2275	577.146	8.2275	722.36	8.2275	650.204
8.3433	567.816	8.3433	633.628	8.3433	582.723	8.3433	631.422	8.3433	622.754	8.3433	739.52	8.3433	754.811	8.3433	649.036	8.3433	647.096	8.3433	695.811	8.3433	679.547	8.3433	662.069	8.3433	658.929	8.3433	593.38	8.3433	617.778	8.3433	637.636	8.3433	582.144	8.3433	615.083	8.3433	608.841	8.3433	594.732	8.3433	710.357	8.3433	660.685	8.3433	636.562	8.3433	755.372	8.3433	734.769
8.4592	607.272	8.4592	691.919	8.4592	667.759	8.4592	693.991	8.4592	647.045	8.4592	673.45	8.4592	717.742	8.4592	605.27	8.4592	669.331	8.4592	632.165	8.4592	649.846	8.4592	657.868	8.4592	606.079	8.4592	582.682	8.4592	610.679	8.4592	588.283	8.4592	663.609	8.4592	621.917	8.4592	590.869	8.4592	599.533	8.4592	600.769	8.4592	664.399	8.4592	627.302	8.4592	739.312	8.4592	721.88
8.5751	607.971	8.5751	644.627	8.5751	694.171	8.5751	682.368	8.5751	715.04	8.5751	641.708	8.5751	684.672	8.5751	627.642	8.5751	647.217	8.5751	628.287	8.5751	726.731	8.5751	795.692	8.5751	607.572	8.5751	609.862	8.5751	588.813	8.5751	621.338	8.5751	650.419	8.5751	655.21	8.5751	625.048	8.5751	626.282	8.5751	702.317	8.5751	643.389	8.5751	593.08	8.5751	637.651	8.5751	582.578
8.691	662.485	8.691	679.641	8.691	638.166	8.691	655.245	8.691	664.769	8.691	657.429	8.691	757.708	8.691	614.583	8.691	726.576	8.691	696.325	8.691	700.341	8.691	608.714	8.691	659.411	8.691	624.4	8.691	644.211	8.691	630.42	8.691	664.841	8.691	630.599	8.691	649.569	8.691	715.53	8.691	699.698	8.691	618.46	8.691	575.12	8.691	614.459	8.691	621.746
8.8069	612.874	8.8069	593.032	8.8069	623.029	8.8069	608.85	8.8069	700.641	8.8069	607.696	8.8069	661.872	8.8069	599.209	8.8069	570.485	8.8069	560.631	8.8069	686.49	8.8069	605.672	8.8069	622.858	8.8069	663.598	8.8069	619.304	8.8069	632.647	8.8069	656.581	8.8069	665.089	8.8069	607.784	8.8069	627.795	8.8069	675.282	8.8069	618.065	8.8069	581.704	8.8069	690.376	8.8069	632.235
8.9227	721.782	8.9227	691.848	8.9227	682.078	8.9227	642.328	8.9227	723.412	8.9227	612.883	8.9227	647.657	8.9227	611.53	8.9227	677.335	8.9227	675.947	8.9227	671.815	8.9227	653.03	8.9227	639.073	8.9227	652.096	8.9227	668.685	8.9227	609.822	8.9227	686.753	8.9227	582.712	8.9227	671.744	8.9227	606.073	8.9227	637.6	8.9227	606.639	8.9227	631.814	8.9227	654.885	8.9227	633.785
9.0386	610.485	9.0386	619.894	9.0386	695.42	9.0386	669.708	9.0386	672.885	9.0386	648.069	9.0386	687.083	9.0386	646.374	9.0386	751.288	9.0386	704.52	9.0386	588.103	9.0386	639.615	9.0386	676.853	9.0386	657.337	9.0386	662.241	9.0386	594.337	9.0386	652.464	9.0386	628.346	9.0386	642.051	9.0386	595.807	9.0386	580.15	9.0386	607.42	9.0386	662.838	9.0386	657.263	9.0386	671.468
9.1545	581.461	9.1545	645.174	9.1545	646.626	9.1545	687.742	9.1545	794.503	9.1545	625.064	9.1545	652.28	9.1545	691.803	9.1545	646.901	9.1545	573.626	9.1545	677.075	9.1545	676.407	9.1545	682.224	9.1545	665.537	9.1545	636.988	9.1545	585.983	9.1545	624.786	9.1545	690.854	9.1545	631.982	9.1545	610.645	9.1545	631.762	9.1545	576.423	9.1545	701.902	9.1545	631.105	9.1545	628.731
9.2704	647.583	9.2704	670.663	9.2704	664.382	9.2704	643.844	9.2704	642.266	9.2704	668.293	9.2704	661.156	9.2704	647.862	9.2704	715.234	9.2704	591.427	9.2704	667.028	9.2704	661.302	9.2704	654.004	9.2704	637.78	9.2704	630.886	9.2704	565.838	9.2704	566.086	9.2704	645.688	9.2704	623.11	9.2704	624.735	9.2704	662.794	9.2704	623.167	9.2704	600.213	9.2704	662.676	9.2704	631.673
9.3863	647.583	9.3863	606.274	9.3863	668.583	9.3863	669.163	9.3863	588.364	9.3863	725.97	9.3863	716.242	9.3863	683.694	9.3863	646.117	9.3863	618.76	9.3863	659.688	9.3863	600.755	9.3863	683.456	9.3863	638.831	9.3863	588.382	9.3863	646.943	9.3863	570.706	9.3863	698.74	9.3863	571.002	9.3863	665.81	9.3863	560.141	9.3863	626.361	9.3863	589.494	9.3863	618.543	9.3863	598.895
9.5021	638.476	9.5021	562.424	9.5021	597.45	9.5021	657.347	9.5021	614.74	9.5021	693.416	9.5021	718.838	9.5021	628.702	9.5021	630.739	9.5021	641.219	9.5021	621.348	9.5021	620.168	9.5021	669.352	9.5021	646.96	9.5021	609.488	9.5021	581.05	9.5021	588.453	9.5021	615.19	9.5021	588.985	9.5021	667.841	9.5021	592.542	9.5021	654.216	9.5021	642.577	9.5021	601.947	9.5021	636.987
9.618	639.621	9.618	637.928	9.618	547.486	9.618	627.588	9.618	654.423	9.618	621.941	9.618	677.69	9.618	588.209	9.618	724.065	9.618	620.444	9.618	607.567	9.618	587.301	9.618	612.525	9.618	697.882	9.618	617.874	9.618	681.136	9.618	629.431	9.618	565.542	9.618	645.316	9.618	617.456	9.618	571.303	9.618	715.348	9.618	663.62	9.618	692.018	9.618	551.017
9.7339	658.476	9.7339	546.67	9.7339	602.699	9.7339	617.012	9.7339	672.678	9.7339	666.137	9.7339	675.012	9.7339	684.864	9.7339	666.559	9.7339	634.598	9.7339	658.149	9.7339	610.137	9.7339	605.26	9.7339	646.792	9.7339	591.806	9.7339	676.952	9.7339	640.193	9.7339	592.896	9.7339	691.421	9.7339	561.823	9.7339	577.469	9.7339	690.692	9.7339	627.862	9.7339	718.975	9.7339	610.008
9.8498	574.553	9.8498	576.137	9.8498	686.115	9.8498	648.406	9.8498	626.94	9.8498	745.995	9.8498	650.789	9.8498	653.801	9.8498	641.04	9.8498	662.981	9.8498	636.55	9.8498	665.297	9.8498	636.396	9.8498	596.272	9.8498	588.428	9.8498	578.3	9.8498	572.193	9.8498	598.754	9.8498	591.173	9.8498	515.176	9.8498	633.029	9.8498	679.847	9.8498	592.07	9.8498	673.245	9.8498	642.216
9.9657	672.796	9.9657	627.376	9.9657	637.907	9.9657	585.511	9.9657	620.035	9.9657	605.994	9.9657	693.984	9.9657	656.422	9.9657	600.625	9.9657	681.21	9.9657	646.962	9.9657	639.407	9.9657	693.416	9.9657	609.341	9.9657	573.503	9.9657	580.292	9.9657	623.313	9.9657	614.328	9.9657	592.418	9.9657	566.301	9.9657	607.415	9.9657	681.543	9.9657	606.324	9.9657	737.296	9.9657	688.015
10.0815	657.689	10.0815	659.563	10.0815	701.718	10.0815	644.472	10.0815	647.333	10.0815	584.425	10.0815	664.632	10.0815	618.205	10.0815	585.453	10.0815	687.576	10.0815	639.75	10.0815	669.214	10.0815	680.139	10.0815	624.177	10.0815	588.897	10.0815	590.773	10.0815	639.591	10.0815	653.139	10.0815	542.296	10.0815	584.476	10.0815	621.123	10.0815	603.35	10.0815	632.418	10.0815	623.189	10.0815	651.662
10.1974	609.961	10.1974	675.098	10.1974	625.731	10.1974	704.586	10.1974	635.124	10.1974	594.606	10.1974	610.017	10.1974	655.301	10.1974	586.383	10.1974	650.316	10.1974	671.031	10.1974	630.571	10.1974	632.425	10.1974	581.523	10.1974	613.454	10.1974	609.69	10.1974	692.032	10.1974	636.192	10.1974	565.496	10.1974	617.527	10.1974	602.632	10.1974	591.725	10.1974	616.894	10.1974	666.199	10.1974	606.007
10.3133	660.015	10.3133	595.219	10.3133	631.133	10.3133	675.087	10.3133	620.14	10.3133	624.539	10.3133	675.306	10.3133	709.737	10.3133	639.467	10.3133	617.835	10.3133	585.976	10.3133	666.962	10.3133	655.409	10.3133	671.188	10.3133	594.985	10.3133	548.329	10.3133	597.355	10.3133	643.125	10.3133	662.639	10.3133	623.363	10.3133	627.729	10.3133	564.069	10.3133	641.326	10.3133	613.203	10.3133	623.765
10.4292	645.078	10.4292	703.583	10.4292	579.117	10.4292	598.847	10.4292	606.596	10.4292	605.005	10.4292	664.72	10.4292	624.162	10.4292	653.412	10.4292	592.616	10.4292	568.471	10.4292	641.797	10.4292	651.719	10.4292	630.999	10.4292	639.586	10.4292	616.361	10.4292	544.808	10.4292	591.259	10.4292	630.7	10.4292	620.887	10.4292	582.014	10.4292	568.654	10.4292	560.217	10.4292	665.804	10.4292	610.079
10.5451	586.456	10.5451	687.148	10.5451	599.318	10.5451	621.374	10.5451	590.046	10.5451	650.301	10.5451	671.282	10.5451	633.989	10.5451	603.559	10.5451	617.107	10.5451	596.768	10.5451	653.295	10.5451	623.42	10.5451	639.638	10.5451	690.439	10.5451	617.333	10.5451	591.604	10.5451	539.029	10.5451	695.024	10.5451	643.847	10.5451	628.186	10.5451	626.938	10.5451	577.083	10.5451	672.643	10.5451	662.528
10.6609	588.33	10.6609	699.741	10.6609	593.801	10.6609	617.959	10.6609	642.482	10.6609	558.128	10.6609	640.261	10.6609	544.653	10.6609	612.485	10.6609	676.686	10.6609	582.041	10.6609	633.913	10.6609	661.8	10.6609	570.986	10.6609	608.831	10.6609	656.202	10.6609	673.988	10.6609	579.574	10.6609	621.336	10.6609	633.043	10.6609	639.321	10.6609	633.355	10.6609	648.85	10.6609	608.943	10.6609	734.068
10.7768	625.063	10.7768	614.349	10.7768	687.469	10.7768	623.134	10.7768	641.527	10.7768	607.484	10.7768	639.32	10.7768	601.824	10.7768	621.443	10.7768	646.986	10.7768	653.53	10.7768	612.095	10.7768	613.778	10.7768	629.672	10.7768	575.193	10.7768	614.767	10.7768	690.879	10.7768	630.132	10.7768	580.025	10.7768	632.395	10.7768	661.667	10.7768	601.747	10.7768	588.325	10.7768	665.16	10.7768	661.846
10.8927	633.447	10.8927	639.295	10.8927	694.226	10.8927	685.203	10.8927	607.605	10.8927	677.834	10.8927	657.902	10.8927	697.036	10.8927	609.322	10.8927	750.472	10.8927	665.89	10.8927	600.963	10.8927	603.905	10.8927	670.91	10.8927	617.351	10.8927	609.753	10.8927	574.338	10.8927	716.198	10.8927	564.714	10.8927	584.477	10.8927	625.411	10.8927	625.034	10.8927	632.012	10.8927	675.309	10.8927	616.052
11.0086	639.947	11.0086	562.698	11.0086	620.13	11.0086	695.795	11.0086	623.701	11.0086	625.982	11.0086	668.345	11.0086	581.752	11.0086	635.409	11.0086	732.481	11.0086	790.299	11.0086	620.64	11.0086	647.447	11.0086	681.765	11.0086	679.333	11.0086	591.727	11.0086	656.687	11.0086	710.101	11.0086	648.599	11.0086	623.386	11.0086	618.913	11.0086	577.851	11.0086	607.975	11.0086	608.73	11.0086	587.105
11.1245	684.845	11.1245	609.341	11.1245	658.468	11.1245	656.625	11.1245	638.239	11.1245	632.237	11.1245	682.465	11.1245	659.726	11.1245	651.605	11.1245	729.934	11.1245	602.786	11.1245	653.954	11.1245	686.679	11.1245	695.269	11.1245	587.711	11.1245	675.104	11.1245	633.566	11.1245	783.538	11.1245	641.989	11.1245	635.342	11.1245	644.499	11.1245	668.302	11.1245	554.176	11.1245	560.638	11.1245	610.373
11.2403	662.704	11.2403	662.614	11.2403	662.253	11.2403	691.371	11.2403	646.51	11.2403	652.628	11.2403	604.756	11.2403	693.924	11.2403	650.037	11.2403	667.364	11.2403	593.538	11.2403	597.222	11.2403	623.124	11.2403	706.69	11.2403	621.358	11.2403	638.579	11.2403	633.111	11.2403	782.614	11.2403	651.4	11.2403	566.24	11.2403	719.854	11.2403	624.481	11.2403	565.598	11.2403	652.72	11.2403	544.583
11.3562	676.087	11.3562	648.669	11.3562	744.581	11.3562	636.13	11.3562	639.21	11.3562	688.391	11.3562	545.428	11.3562	672.262	11.3562	625.617	11.3562	622.388	11.3562	622.884	11.3562	590.445	11.3562	599.289	11.3562	628.706	11.3562	597.963	11.3562	624.673	11.3562	559.414	11.3562	696.756	11.3562	672.472	11.3562	701.042	11.3562	683.417	11.3562	648.791	11.3562	573.593	11.3562	640.14	11.3562	581.888
11.4721	619.99	11.4721	704.26	11.4721	590.043	11.4721	654.98	11.4721	603.695	11.4721	625.97	11.4721	601.166	11.4721	671.472	11.4721	656.708	11.4721	561.774	11.4721	654.282	11.4721	605.196	11.4721	621.4	11.4721	667.031	11.4721	597.279	11.4721	631.202	11.4721	633.647	11.4721	637.866	11.4721	605.92	11.4721	691.992	11.4721	690.526	11.4721	588.924	11.4721	673.859	11.4721	638.317	11.4721	661
11.588	541.049	11.588	648.671	11.588	736.982	11.588	690.119	11.588	576.908	11.588	633.973	11.588	671.816	11.588	617.622	11.588	649.304	11.588	648.021	11.588	618.068	11.588	668.223	11.588	621.768	11.588	662.839	11.588	634.086	11.588	674.735	11.588	589.865	11.588	748.238	11.588	571.996	11.588	697.622	11.588	623.65	11.588	524.709	11.588	604.178	11.588	662.469	11.588	593.742
11.7039	595.748	11.7039	590.872	11.7039	728.778	11.7039	657.455	11.7039	608.356	11.7039	593.722	11.7039	633.734	11.7039	654.574	11.7039	687.701	11.7039	627.953	11.7039	637.476	11.7039	617.238	11.7039	651.74	11.7039	604.737	11.7039	644.224	11.7039	587.519	11.7039	664.625	11.7039	704.042	11.7039	604.969	11.7039	613.349	11.7039	628.822	11.7039	534.92	11.7039	588.98	11.7039	693.788	11.7039	773.748
11.8197	658.427	11.8197	606.16	11.8197	603.184	11.8197	637.977	11.8197	615.575	11.8197	621.072	11.8197	635.289	11.8197	651.919	11.8197	700.836	11.8197	651.806	11.8197	622.819	11.8197	665.306	11.8197	655.707	11.8197	735.801	11.8197	643.146	11.8197	609.169	11.8197	651.379	11.8197	610.887	11.8197	564.219	11.8197	612.228	11.8197	655.121	11.8197	627.673	11.8197	594.51	11.8197	694.397	11.8197	725.562
11.9356	740.5	11.9356	701.541	11.9356	636.715	11.9356	693.937	11.9356	618.148	11.9356	624.445	11.9356	685.143	11.9356	615.758	11.9356	741.78	11.9356	736.6	11.9356	601.179	11.9356	620.539	11.9356	645.411	11.9356	656.211	11.9356	564.594	11.9356	595.674	11.9356	622.082	11.9356	599.989	11.9356	578.498	11.9356	648.06	11.9356	624.942	11.9356	660.217	11.9356	624.6	11.9356	664.623	11.9356	700.764
12.0515	584.437	12.0515	672.785	12.0515	577.959	12.0515	711.234	12.0515	659.626	12.0515	652.429	12.0515	659.185	12.0515	697.998	12.0515	644.962	12.0515	603.1	12.0515	639.708	12.0515	697.615	12.0515	631.141	12.0515	610.74	12.0515	564.805	12.0515	585.423	12.0515	581.257	12.0515	567.484	12.0515	674.452	12.0515	596.396	12.0515	612.066	12.0515	663.586	12.0515	646.571	12.0515	616.718	12.0515	663.67
12.1674	679.5	12.1674	655.835	12.1674	664.157	12.1674	658.92	12.1674	667.621	12.1674	619.298	12.1674	638.712	12.1674	656.756	12.1674	615.205	12.1674	596.588	12.1674	660.1	12.1674	688.515	12.1674	677.708	12.1674	651.339	12.1674	625.067	12.1674	535.515	12.1674	710.708	12.1674	718.123	12.1674	628.568	12.1674	604.281	12.1674	590.338	12.1674	673.213	12.1674	739.807	12.1674	626.566	12.1674	656.168
12.2833	636.961	12.2833	641.098	12.2833	610.13	12.2833	606.208	12.2833	670.606	12.2833	584.137	12.2833	623.184	12.2833	632.062	12.2833	628.177	12.2833	560.685	12.2833	757	12.2833	616.988	12.2833	597.723	12.2833	663.549	12.2833	693.869	12.2833	586.09	12.2833	624.684	12.2833	642.267	12.2833	607.812	12.2833	600.783	12.2833	554.459	12.2833	686.821	12.2833	655.642	12.2833	622.216	12.2833	621.367
12.3991	716.971	12.3991	669.862	12.3991	750.287	12.3991	595.007	12.3991	595.78	12.3991	763.615	12.3991	632.929	12.3991	763.743	12.3991	648.117	12.3991	669.918	12.3991	818.399	12.3991	633.215	12.3991	619.324	12.3991	695.587	12.3991	642.43	12.3991	568.722	12.3991	671.488	12.3991	606.967	12.3991	643.458	12.3991	574.964	12.3991	688.394	12.3991	626.631	12.3991	617.08	12.3991	610.499	12.3991	669.054
12.515	629.495	12.515	663.561	12.515	663.798	12.515	596.959	12.515	685.975	12.515	724.204	12.515	657.893	12.515	709.764	12.515	612.256	12.515	744.974	12.515	727.712	12.515	630.746	12.515	706.015	12.515	679.786	12.515	736.766	12.515	592.003	12.515	652.09	12.515	660.893	12.515	643.264	12.515	565.481	12.515	563.471	12.515	599.208	12.515	695.778	12.515	656.008	12.515	618.827
12.6309	648.417	12.6309	656.238	12.6309	639.39	12.6309	624.416	12.6309	611.315	12.6309	654.832	12.6309	659.009	12.6309	669	12.6309	661.438	12.6309	686.059	12.6309	652.203	12.6309	629.86	12.6309	687.085	12.6309	578.113	12.6309	722.862	12.6309	623.957	12.6309	596.491	12.6309	667.421	12.6309	658.843	12.6309	632.484	12.6309	551.787	12.6309	632.508	12.6309	675.386	12.6309	662.86	12.6309	618.574
12.7468	715.214	12.7468	625.611	12.7468	663.77	12.7468	640.428	12.7468	567.03	12.7468	707.258	12.7468	631.717	12.7468	666.935	12.7468	663.508	12.7468	670.817	12.7468	621.698	12.7468	645.87	12.7468	615.469	12.7468	595.838	12.7468	654.074	12.7468	623.647	12.7468	620.152	12.7468	690.161	12.7468	675.375	12.7468	712.141	12.7468	555.213	12.7468	601.041	12.7468	634.319	12.7468	697.512	12.7468	691.543
12.8627	653.058	12.8627	651.219	12.8627	610.586	12.8627	658.097	12.8627	563.495	12.8627	675.394	12.8627	696.758	12.8627	674.952	12.8627	765.594	12.8627	671.25	12.8627	612.676	12.8627	685.476	12.8627	612.193	12.8627	638.47	12.8627	639.081	12.8627	645.626	12.8627	700.612	12.8627	601.939	12.8627	609.117	12.8627	665.601	12.8627	591.664	12.8627	617.74	12.8627	582.564	12.8627	634.432	12.8627	623.254
12.9785	691.553	12.9785	743.552	12.9785	634.904	12.9785	656.875	12.9785	700.479	12.9785	636.025	12.9785	629.647	12.9785	723.567	12.9785	719.775	12.9785	657.591	12.9785	567.035	12.9785	639.703	12.9785	635.678	12.9785	686.307	12.9785	681.938	12.9785	649.767	12.9785	688.857	12.9785	659.469	12.9785	620.279	12.9785	696.052	12.9785	573.062	12.9785	604.983	12.9785	690.574	12.9785	571.731	12.9785	679.804
13.0944	669.937	13.0944	681.108	13.0944	578.031	13.0944	681.725	13.0944	678.178	13.0944	671.014	13.0944	687.198	13.0944	765.126	13.0944	679.888	13.0944	678.11	13.0944	728.63	13.0944	579.958	13.0944	633.519	13.0944	672.9	13.0944	636.017	13.0944	763.684	13.0944	646.873	13.0944	688.864	13.0944	548.753	13.0944	576.942	13.0944	559.656	13.0944	636.71	13.0944	648.628	13.0944	642.663	13.0944	674.165
13.2103	633.961	13.2103	620.638	13.2103	621.583	13.2103	698.428	13.2103	639.94	13.2103	595.134	13.2103	639.912	13.2103	696.553	13.2103	747.262	13.2103	642.525	13.2103	691.266	13.2103	561.29	13.2103	663.639	13.2103	653.272	13.2103	651.482	13.2103	715.894	13.2103	611.83	13.2103	648.057	13.2103	628.09	13.2103	622.861	13.2103	599.355	13.2103	613.714	13.2103	623.833	13.2103	724.547	13.2103	645.356
13.3262	617.228	13.3262	690.992	13.3262	708.009	13.3262	681.698	13.3262	699.086	13.3262	660.405	13.3262	627.599	13.3262	656.474	13.3262	670.814	13.3262	654.332	13.3262	641.993	13.3262	652.372	13.3262	566.88	13.3262	578.975	13.3262	538.249	13.3262	655.456	13.3262	663.013	13.3262	618.021	13.3262	638.291	13.3262	653.45	13.3262	579.752	13.3262	616.49	13.3262	642.014	13.3262	645.507	13.3262	622.091
13.4421	700.34	13.4421	648.41	13.4421	722.525	13.4421	626.66	13.4421	733.961	13.4421	773.357	13.4421	681.282	13.4421	628.505	13.4421	636.737	13.4421	706.415	13.4421	699.309	13.4421	625.049	13.4421	572.826	13.4421	635.497	13.4421	647.036	13.4421	675.693	13.4421	592.123	13.4421	578.772	13.4421	650.58	13.4421	669.073	13.4421	667.043	13.4421	663.397	13.4421	676.379	13.4421	654.199	13.4421	619.68
13.5579	684.835	13.5579	659.747	13.5579	763.155	13.5579	623.597	13.5579	642.808	13.5579	617.721	13.5579	658.25	13.5579	641.599	13.5579	708.539	13.5579	676.067	13.5579	663.525	13.5579	676.115	13.5579	700.134	13.5579	614.936	13.5579	608.492	13.5579	741.591	13.5579	631.269	13.5579	638.075	13.5579	575.083	13.5579	633.251	13.5579	654.155	13.5579	575.096	13.5579	625.857	13.5579	580.842	13.5579	648.406
13.6738	648.621	13.6738	593.217	13.6738	713.93	13.6738	643.035	13.6738	695.297	13.6738	664.107	13.6738	648.983	13.6738	654.674	13.6738	610.766	13.6738	613.932	13.6738	584.581	13.6738	580.848	13.6738	673.36	13.6738	611.297	13.6738	646.978	13.6738	724.397	13.6738	641.19	13.6738	600.021	13.6738	692.039	13.6738	615.664	13.6738	623.563	13.6738	524.242	13.6738	516.241	13.6738	562.371	13.6738	625.356
13.7897	641.286	13.7897	695.456	13.7897	688.056	13.7897	632.788	13.7897	627.872	13.7897	654.807	13.7897	635.271	13.7897	621.284	13.7897	666.987	13.7897	687.792	13.7897	611.693	13.7897	609.54	13.7897	652.481	13.7897	616.876	13.7897	653.885	13.7897	791.097	13.7897	717.134	13.7897	587.872	13.7897	635.606	13.7897	558.375	13.7897	629.125	13.7897	573.833	13.7897	582.546	13.7897	572.875	13.7897	648.606
13.9056	618.359	13.9056	651.066	13.9056	624.983	13.9056	665.945	13.9056	607.472	13.9056	653.71	13.9056	711.073	13.9056	626.322	13.9056	724.028	13.9056	662.841	13.9056	700.028	13.9056	595.629	13.9056	683.232	13.9056	616.865	13.9056	621.858	13.9056	686.676	13.9056	629.979	13.9056	557.65	13.9056	652.14	13.9056	597.924	13.9056	557.31	13.9056	613.329	13.9056	583.268	13.9056	570.636	13.9056	629.007
14.0215	702.092	14.0215	599.466	14.0215	594.112	14.0215	681.602	14.0215	594.406	14.0215	578.459	14.0215	582.33	14.0215	629.799	14.0215	713.367	14.0215	654.715	14.0215	690.861	14.0215	667.067	14.0215	706.747	14.0215	602.857	14.0215	691.64	14.0215	669.113	14.0215	577.162	14.0215	596.397	14.0215	606.138	14.0215	661.561	14.0215	649.581	14.0215	672.417	14.0215	603.709	14.0215	679.918	14.0215	606.3
14.1373	702.049	14.1373	596.513	14.1373	693.547	14.1373	711.938	14.1373	660.091	14.1373	771.694	14.1373	702.409	14.1373	623.116	14.1373	643.974	14.1373	611.994	14.1373	640.967	14.1373	616.013	14.1373	616.803	14.1373	661.2	14.1373	630.003	14.1373	688.014	14.1373	647.632	14.1373	557.754	14.1373	624.635	14.1373	689.964	14.1373	650.056	14.1373	650.421	14.1373	640.158	14.1373	627.391	14.1373	583.695
14.2532	639.816	14.2532	667.063	14.2532	680.502	14.2532	673.295	14.2532	661.586	14.2532	659.358	14.2532	622.491	14.2532	610.601	14.2532	595.554	14.2532	652.407	14.2532	623.294	14.2532	639.838	14.2532	600.04	14.2532	672.692	14.2532	690.143	14.2532	650.974	14.2532	672.03	14.2532	555.838	14.2532	647.248	14.2532	597.481	14.2532	617.787	14.2532	628.951	14.2532	638.617	14.2532	595.319	14.2532	618.631
14.3691	690.621	14.3691	650.312	14.3691	659.162	14.3691	649.176	14.3691	567.833	14.3691	607.285	14.3691	728.372	14.3691	640.809	14.3691	680.067	14.3691	596.649	14.3691	695.52	14.3691	659.024	14.3691	576.446	14.3691	698.86	14.3691	644.506	14.3691	683.04	14.3691	680.545	14.3691	553.216	14.3691	661.65	14.3691	587.491	14.3691	523.599	14.3691	592.693	14.3691	606.735	14.3691	593.877	14.3691	682.697
14.485	580.311	14.485	606.76	14.485	676.241	14.485	633.184	14.485	550.318	14.485	637.642	14.485	720.937	14.485	711.989	14.485	621.563	14.485	626.667	14.485	686.4	14.485	637.17	14.485	587.27	14.485	692.959	14.485	679.203	14.485	658.345	14.485	687.28	14.485	611.226	14.485	636.891	14.485	599.942	14.485	615.411	14.485	620.718	14.485	666.694	14.485	579.986	14.485	723.899
14.6009	619.796	14.6009	622.281	14.6009	685.785	14.6009	578.154	14.6009	672.204	14.6009	581.798	14.6009	662.186	14.6009	832.81	14.6009	696.739	14.6009	599.365	14.6009	617.273	14.6009	732.171	14.6009	701.269	14.6009	671.718	14.6009	667.829	14.6009	626.426	14.6009	631.739	14.6009	590.003	14.6009	641.064	14.6009	594.561	14.6009	596.491	14.6009	625.875	14.6009	651.453	14.6009	620.563	14.6009	685.008
14.7167	693.476	14.7167	662.31	14.7167	624.502	14.7167	664.96	14.7167	643.178	14.7167	725.143	14.7167	604.447	14.7167	767.987	14.7167	747.71	14.7167	686.18	14.7167	657.127	14.7167	676.031	14.7167	653.489	14.7167	594.189	14.7167	763.94	14.7167	648.798	14.7167	591.167	14.7167	598.991	14.7167	641.035	14.7167	594.397	14.7167	578.911	14.7167	589.578	14.7167	643.87	14.7167	623.176	14.7167	613.643
14.8326	662.913	14.8326	678.391	14.8326	642.757	14.8326	814.5	14.8326	698.884	14.8326	661.719	14.8326	595.682	14.8326	661.016	14.8326	663.718	14.8326	627.096	14.8326	658.901	14.8326	545.288	14.8326	679.004	14.8326	635.47	14.8326	675.065	14.8326	632.989	14.8326	594.429	14.8326	650.273	14.8326	687.786	14.8326	621.42	14.8326	636.712	14.8326	622.119	14.8326	563.512	14.8326	603.374	14.8326	584.576
14.9485	969.849	14.9485	662.525	14.9485	604.537	14.9485	745.403	14.9485	661.472	14.9485	665.033	14.9485	578.921	14.9485	661.008	14.9485	639.82	14.9485	685.92	14.9485	584.943	14.9485	595.893	14.9485	681.205	14.9485	591.182	14.9485	635.023	14.9485	623.232	14.9485	697.101	14.9485	695.408	14.9485	715.223	14.9485	609.129	14.9485	592.445	14.9485	668.344	14.9485	552.372	14.9485	633.778	14.9485	682.067
15.0644	603.058	15.0644	755.505	15.0644	674.268	15.0644	654.902	15.0644	685.462	15.0644	664.967	15.0644	631.018	15.0644	645.9	15.0644	630.142	15.0644	716.269	15.0644	628.579	15.0644	715.744	15.0644	567.779	15.0644	615.849	15.0644	556.442	15.0644	624.917	15.0644	600.767	15.0644	642.538	15.0644	673.833	15.0644	563.968	15.0644	604.862	15.0644	642.643	15.0644	614.872	15.0644	625.298	15.0644	587.863
15.1803	614.854	15.1803	734.622	15.1803	741.032	15.1803	635.099	15.1803	708.375	15.1803	670.059	15.1803	715.209	15.1803	676.703	15.1803	606.229	15.1803	652.507	15.1803	653.904	15.1803	653.572	15.1803	607.211	15.1803	607.575	15.1803	570.126	15.1803	592.034	15.1803	607.613	15.1803	726.596	15.1803	606.147	15.1803	628.737	15.1803	598.981	15.1803	606.174	15.1803	616.629	15.1803	592.1	15.1803	630.059
15.2961	710.651	15.2961	573.6	15.2961	649.466	15.2961	630.85	15.2961	707.462	15.2961	711.807	15.2961	614.88	15.2961	615.335	15.2961	627.656	15.2961	700.14	15.2961	586.152	15.2961	647.958	15.2961	601.333	15.2961	608.43	15.2961	653.804	15.2961	597.032	15.2961	628.098	15.2961	670.272	15.2961	661.707	15.2961	636.926	15.2961	585.115	15.2961	577.985	15.2961	584.862	15.2961	639.885	15.2961	628.111
15.412	631.748	15.412	744.983	15.412	700.961	15.412	659.632	15.412	724.16	15.412	624.744	15.412	759.144	15.412	693.157	15.412	673.721	15.412	738.713	15.412	674.232	15.412	738.329	15.412	650.885	15.412	593.16	15.412	644.455	15.412	568.618	15.412	641.745	15.412	622.941	15.412	656.182	15.412	748.432	15.412	627.856	15.412	671.742	15.412	618.957	15.412	701.558	15.412	662.623
15.5279	582.184	15.5279	768.394	15.5279	822.308	15.5279	674.772	15.5279	754.392	15.5279	619.157	15.5279	808.455	15.5279	609.572	15.5279	766.424	15.5279	774.765	15.5279	643.62	15.5279	751.518	15.5279	656.857	15.5279	604.596	15.5279	644.026	15.5279	603.793	15.5279	694.996	15.5279	646.466	15.5279	618.778	15.5279	762.025	15.5279	694.088	15.5279	650.894	15.5279	635.764	15.5279	639.252	15.5279	654.121
15.6438	761.641	15.6438	747.364	15.6438	728.319	15.6438	745.074	15.6438	645.802	15.6438	714.831	15.6438	693.547	15.6438	609.874	15.6438	736.158	15.6438	634.429	15.6438	654.372	15.6438	660.22	15.6438	599.831	15.6438	652.788	15.6438	597.422	15.6438	583.94	15.6438	626.995	15.6438	656.333	15.6438	618.778	15.6438	700.462	15.6438	713.037	15.6438	686.753	15.6438	574.364	15.6438	607.977	15.6438	713.435
15.7597	634.233	15.7597	719.506	15.7597	673.667	15.7597	730.148	15.7597	682.068	15.7597	757.434	15.7597	599.366	15.7597	656.684	15.7597	649.796	15.7597	626.562	15.7597	660.299	15.7597	661.279	15.7597	582.357	15.7597	630.177	15.7597	611.861	15.7597	664.889	15.7597	605.979	15.7597	592.623	15.7597	635.874	15.7597	650.356	15.7597	650.333	15.7597	759.395	15.7597	607.961	15.7597	629.87	15.7597	637.529
15.8755	621.233	15.8755	729.355	15.8755	713.496	15.8755	705.492	15.8755	744.53	15.8755	640.306	15.8755	643.007	15.8755	754.674	15.8755	675.831	15.8755	670.524	15.8755	700.237	15.8755	631.139	15.8755	660.383	15.8755	677.892	15.8755	608.134	15.8755	657.733	15.8755	630.667	15.8755	555.048	15.8755	573.861	15.8755	638.619	15.8755	791.072	15.8755	708.012	15.8755	645.447	15.8755	624.309	15.8755	650.08
15.9914	838.592	15.9914	620.407	15.9914	694.533	15.9914	761.911	15.9914	714.722	15.9914	734.323	15.9914	672.588	15.9914	662.216	15.9914	733.83	15.9914	660.539	15.9914	676.664	15.9914	607.587	15.9914	629.152	15.9914	691.563	15.9914	616.586	15.9914	627.271	15.9914	654.467	15.9914	649.176	15.9914	627.03	15.9914	631.685	15.9914	607.361	15.9914	637.828	15.9914	628.566	15.9914	658.681	15.9914	620.904
16.1073	606.442	16.1073	659.421	16.1073	800.941	16.1073	828.657	16.1073	771.209	16.1073	690.122	16.1073	698.968	16.1073	635.209	16.1073	793.16	16.1073	682.204	16.1073	603.635	16.1073	622.239	16.1073	644.176	16.1073	623.937	16.1073	625.666	16.1073	631.703	16.1073	658.027	16.1073	636.789	16.1073	683.582	16.1073	663.106	16.1073	664.399	16.1073	577.652	16.1073	655.662	16.1073	619.045	16.1073	566.775
16.2232	852.34	16.2232	697.862	16.2232	860.319	16.2232	839.105	16.2232	694.469	16.2232	672.644	16.2232	664.215	16.2232	754.863	16.2232	758.42	16.2232	679.901	16.2232	661.079	16.2232	682.547	16.2232	667.127	16.2232	604.051	16.2232	675.624	16.2232	648.464	16.2232	664.949	16.2232	594.096	16.2232	575.874	16.2232	624.091	16.2232	788.786	16.2232	622.133	16.2232	622.522	16.2232	624.07	16.2232	617.015
16.3391	700.524	16.3391	679.723	16.3391	802.113	16.3391	788.435	16.3391	734.75	16.3391	744.892	16.3391	739.708	16.3391	731.636	16.3391	709.829	16.3391	648.72	16.3391	658.042	16.3391	707.466	16.3391	681.222	16.3391	637.076	16.3391	676.254	16.3391	566.389	16.3391	678.399	16.3391	629.824	16.3391	573.283	16.3391	643.205	16.3391	671.718	16.3391	595.516	16.3391	622.278	16.3391	575.518	16.3391	670.871
16.4549	818.932	16.4549	727.859	16.4549	693.306	16.4549	825.391	16.4549	782.621	16.4549	731.442	16.4549	717.426	16.4549	809.975	16.4549	706.835	16.4549	620.772	16.4549	690.159	16.4549	675.904	16.4549	595.526	16.4549	699.667	16.4549	600.741	16.4549	640.896	16.4549	644.683	16.4549	616.977	16.4549	614.021	16.4549	640.017	16.4549	624.516	16.4549	587.062	16.4549	609.059	16.4549	619.225	16.4549	694.518
16.5708	840.583	16.5708	736.56	16.5708	751.395	16.5708	927.876	16.5708	754.73	16.5708	801.623	16.5708	698.704	16.5708	714.055	16.5708	730.194	16.5708	703.096	16.5708	769.145	16.5708	661.41	16.5708	693.89	16.5708	642.348	16.5708	627.286	16.5708	634.97	16.5708	614.998	16.5708	656.647	16.5708	641.327	16.5708	656.426	16.5708	667.584	16.5708	662.589	16.5708	557.249	16.5708	602.678	16.5708	605.333
16.6867	761.34	16.6867	865.43	16.6867	777.762	16.6867	832.188	16.6867	810.405	16.6867	812.574	16.6867	745.343	16.6867	659.026	16.6867	654.117	16.6867	672.536	16.6867	707.117	16.6867	662.895	16.6867	589.334	16.6867	587.449	16.6867	614.571	16.6867	635.089	16.6867	659.508	16.6867	646.295	16.6867	608.415	16.6867	632.369	16.6867	636.525	16.6867	685.368	16.6867	630.396	16.6867	654.378	16.6867	572.493
16.8026	774.151	16.8026	755.834	16.8026	736.293	16.8026	690.973	16.8026	723.758	16.8026	717.162	16.8026	743.484	16.8026	691.625	16.8026	690.179	16.8026	627.485	16.8026	793.194	16.8026	640.201	16.8026	654.05	16.8026	604.718	16.8026	603.581	16.8026	585.669	16.8026	582.679	16.8026	602.93	16.8026	640.457	16.8026	651.007	16.8026	642.491	16.8026	585.551	16.8026	656.322	16.8026	594.833	16.8026	598.17
16.9185	861.019	16.9185	798.308	16.9185	710.637	16.9185	690.29	16.9185	732.42	16.9185	764.909	16.9185	713.561	16.9185	821.916	16.9185	769.189	16.9185	764.196	16.9185	790.424	16.9185	662.215	16.9185	689.653	16.9185	555.661	16.9185	646.701	16.9185	597.669	16.9185	622.55	16.9185	653.057	16.9185	759.676	16.9185	685.191	16.9185	620.256	16.9185	630.52	16.9185	721.202	16.9185	593.125	16.9185	632.294
17.0343	768.874	17.0343	692.598	17.0343	789.498	17.0343	690.757	17.0343	698.447	17.0343	693.711	17.0343	702.024	17.0343	742.088	17.0343	777.631	17.0343	747.89	17.0343	766.393	17.0343	711.357	17.0343	655.341	17.0343	646.46	17.0343	629.761	17.0343	674.963	17.0343	630.117	17.0343	621.418	17.0343	691.374	17.0343	641.439	17.0343	610.497	17.0343	678.571	17.0343	622.525	17.0343	622.325	17.0343	615.407
17.1502	695.466	17.1502	713.024	17.1502	680.213	17.1502	772.227	17.1502	739.17	17.1502	671.693	17.1502	787.53	17.1502	654.213	17.1502	723.857	17.1502	639.977	17.1502	634.299	17.1502	682.636	17.1502	681.983	17.1502	642.48	17.1502	579.527	17.1502	623.086	17.1502	615.392	17.1502	552.976	17.1502	712.982	17.1502	638.779	17.1502	630.999	17.1502	582.694	17.1502	650.813	17.1502	598.129	17.1502	657.004
17.2661	781.689	17.2661	723.609	17.2661	629.006	17.2661	755.586	17.2661	735.87	17.2661	715.736	17.2661	753.826	17.2661	738.669	17.2661	749.084	17.2661	644.638	17.2661	667.534	17.2661	659.18	17.2661	629.988	17.2661	616.919	17.2661	621.867	17.2661	654.877	17.2661	666.5	17.2661	583.167	17.2661	586.804	17.2661	649.652	17.2661	695.284	17.2661	652.999	17.2661	671.735	17.2661	656.766	17.2661	629.527
17.382	694.845	17.382	704.529	17.382	624.121	17.382	654.621	17.382	675.615	17.382	674.223	17.382	762.575	17.382	723.871	17.382	697.865	17.382	674.246	17.382	622.831	17.382	752.499	17.382	674.439	17.382	598.198	17.382	654.113	17.382	637.3	17.382	617.728	17.382	627.732	17.382	596.435	17.382	611.548	17.382	661.112	17.382	658.394	17.382	685.708	17.382	628.057	17.382	563.351
17.4979	690.335	17.4979	718.351	17.4979	645.123	17.4979	658.945	17.4979	725.192	17.4979	665.097	17.4979	692.95	17.4979	710.106	17.4979	745.854	17.4979	638.917	17.4979	704.862	17.4979	779.345	17.4979	792.905	17.4979	687.252	17.4979	660.755	17.4979	584.296	17.4979	636.573	17.4979	559.086	17.4979	625.387	17.4979	550.719	17.4979	734.296	17.4979	630.162	17.4979	654.988	17.4979	639.707	17.4979	604.366
17.6137	736.146	17.6137	643.679	17.6137	652.336	17.6137	719.617	17.6137	793.325	17.6137	667.324	17.6137	647.902	17.6137	690.526	17.6137	617.151	17.6137	644.58	17.6137	883.385	17.6137	719.116	17.6137	635.149	17.6137	822.143	17.6137	614.523	17.6137	689.575	17.6137	625.042	17.6137	562.956	17.6137	579.673	17.6137	567.119	17.6137	695.777	17.6137	621.308	17.6137	679.926	17.6137	611.895	17.6137	630.641
17.7296	740.451	17.7296	741.748	17.7296	686.776	17.7296	734.354	17.7296	708.121	17.7296	693.101	17.7296	673.042	17.7296	650.215	17.7296	635.091	17.7296	672.827	17.7296	748.235	17.7296	645.744	17.7296	744.9	17.7296	635.527	17.7296	627.573	17.7296	602.854	17.7296	624.618	17.7296	584.659	17.7296	588.778	17.7296	584.229	17.7296	667.365	17.7296	652.837	17.7296	655.148	17.7296	567.227	17.7296	605.967
17.8455	750.709	17.8455	686.447	17.8455	714.213	17.8455	699.142	17.8455	714.303	17.8455	718.365	17.8455	721.085	17.8455	669.536	17.8455	737.633	17.8455	690.131	17.8455	606.444	17.8455	602.592	17.8455	779.778	17.8455	656.072	17.8455	683.754	17.8455	653.068	17.8455	684.489	17.8455	531.808	17.8455	633.188	17.8455	601.957	17.8455	597.411	17.8455	731.713	17.8455	675	17.8455	576.828	17.8455	612.315
17.9614	790.942	17.9614	663.154	17.9614	762.595	17.9614	664.849	17.9614	700.821	17.9614	759.6	17.9614	711.157	17.9614	637.78	17.9614	671.789	17.9614	699.987	17.9614	706.913	17.9614	651.157	17.9614	616.091	17.9614	648.206	17.9614	671.197	17.9614	612.659	17.9614	626.698	17.9614	561.775	17.9614	587.698	17.9614	604.898	17.9614	624.319	17.9614	727.59	17.9614	631.374	17.9614	567.286	17.9614	731.006
18.0772	644.728	18.0772	747.154	18.0772	612.663	18.0772	726.744	18.0772	739.141	18.0772	738.382	18.0772	640.333	18.0772	673.111	18.0772	712.574	18.0772	682.22	18.0772	778.75	18.0772	683.769	18.0772	614.952	18.0772	700.544	18.0772	637.879	18.0772	574.139	18.0772	669.749	18.0772	583.894	18.0772	659.635	18.0772	674.971	18.0772	621.524	18.0772	688.922	18.0772	708.242	18.0772	634.398	18.0772	629.47
18.1931	571.655	18.1931	746.561	18.1931	609.38	18.1931	758.234	18.1931	763.753	18.1931	698.607	18.1931	640.306	18.1931	745.517	18.1931	743.301	18.1931	689.065	18.1931	843.84	18.1931	735.018	18.1931	684.772	18.1931	655.164	18.1931	638.725	18.1931	619.063	18.1931	684.942	18.1931	582.812	18.1931	601.66	18.1931	599.444	18.1931	583.821	18.1931	632.146	18.1931	709.899	18.1931	585.389	18.1931	579.402
18.309	699.126	18.309	676.495	18.309	675.783	18.309	653.365	18.309	698.983	18.309	648.802	18.309	652.199	18.309	731.699	18.309	669.969	18.309	670.942	18.309	763.463	18.309	728.699	18.309	733.899	18.309	634.667	18.309	664.884	18.309	672.258	18.309	642.41	18.309	625.163	18.309	595.316	18.309	581.317	18.309	636.79	18.309	649.875	18.309	633.622	18.309	627.01	18.309	617.099
18.4249	677.66	18.4249	708.552	18.4249	704.745	18.4249	665.429	18.4249	702.86	18.4249	676.883	18.4249	666.37	18.4249	690.136	18.4249	645.031	18.4249	698.876	18.4249	726.108	18.4249	695.198	18.4249	725.213	18.4249	608.49	18.4249	651.178	18.4249	665.503	18.4249	681.877	18.4249	616.383	18.4249	540.2	18.4249	600.984	18.4249	647.654	18.4249	635.632	18.4249	610.912	18.4249	673.481	18.4249	690.95
18.5408	632.777	18.5408	630.453	18.5408	635.714	18.5408	712.875	18.5408	666.161	18.5408	686.828	18.5408	707.845	18.5408	653.744	18.5408	680.614	18.5408	684.085	18.5408	763.407	18.5408	670.062	18.5408	750.261	18.5408	649.544	18.5408	598.731	18.5408	634.821	18.5408	568.984	18.5408	626.388	18.5408	611.931	18.5408	594.063	18.5408	558.055	18.5408	619.49	18.5408	644.196	18.5408	590.257	18.5408	713.219
18.6566	738.5	18.6566	714.213	18.6566	709.708	18.6566	713.062	18.6566	693.466	18.6566	649.143	18.6566	769.966	18.6566	645.268	18.6566	778.03	18.6566	674.125	18.6566	726.143	18.6566	660.87	18.6566	712.374	18.6566	729.532	18.6566	642.484	18.6566	574.179	18.6566	579.229	18.6566	629.159	18.6566	637.223	18.6566	599.59	18.6566	589.112	18.6566	575.642	18.6566	631.062	18.6566	577.4	18.6566	634.614
18.7725	764.466	18.7725	740.865	18.7725	577.682	18.7725	691.37	18.7725	695.195	18.7725	606.359	18.7725	688.904	18.7725	669.431	18.7725	723.78	18.7725	647.146	18.7725	711.837	18.7725	614.94	18.7725	688.939	18.7725	807.144	18.7725	689.239	18.7725	558.423	18.7725	619.766	18.7725	589	18.7725	616.119	18.7725	619.533	18.7725	647.445	18.7725	615.442	18.7725	629.655	18.7725	567.238	18.7725	644.942
18.8884	706.16	18.8884	752.284	18.8884	584.874	18.8884	611.407	18.8884	669.879	18.8884	584.801	18.8884	672.339	18.8884	739.5	18.8884	671.005	18.8884	664.251	18.8884	795.361	18.8884	734.303	18.8884	750.267	18.8884	734.826	18.8884	711.321	18.8884	573.23	18.8884	618.367	18.8884	565.338	18.8884	602.345	18.8884	567.121	18.8884	614.352	18.8884	599.266	18.8884	660.234	18.8884	576.596	18.8884	591.968
19.0043	737.252	19.0043	695.101	19.0043	574.459	19.0043	648.309	19.0043	687.012	19.0043	620.96	19.0043	706.581	19.0043	655.805	19.0043	697.535	19.0043	707.957	19.0043	796.241	19.0043	670.009	19.0043	701.731	19.0043	717.509	19.0043	650.809	19.0043	622.148	19.0043	569.344	19.0043	604.314	19.0043	609.47	19.0043	590.893	19.0043	575.106	19.0043	608.088	19.0043	579.842	19.0043	597.158	19.0043	648.923
19.1202	707.029	19.1202	716.75	19.1202	616.789	19.1202	624.353	19.1202	780.454	19.1202	683.328	19.1202	628.192	19.1202	589.818	19.1202	714.399	19.1202	716.088	19.1202	775.254	19.1202	690.044	19.1202	664.444	19.1202	733.294	19.1202	619.841	19.1202	591.211	19.1202	582.12	19.1202	621.815	19.1202	584.435	19.1202	598.518	19.1202	581.251	19.1202	627.217	19.1202	577.293	19.1202	652.567	19.1202	636.161
19.236	654.175	19.236	871.545	19.236	638.732	19.236	612.613	19.236	778.824	19.236	675.702	19.236	625.218	19.236	634.039	19.236	700.745	19.236	715.41	19.236	739.101	19.236	694.21	19.236	661.649	19.236	682.161	19.236	629.756	19.236	632.177	19.236	614.523	19.236	615.448	19.236	640.39	19.236	662.931	19.236	636.277	19.236	666.575	19.236	594.415	19.236	662.706	19.236	626.278
19.3519	816.005	19.3519	623.283	19.3519	703.237	19.3519	606.63	19.3519	681.864	19.3519	706.561	19.3519	664.528	19.3519	641.57	19.3519	722.516	19.3519	740.849	19.3519	844.641	19.3519	694.671	19.3519	700.286	19.3519	696.857	19.3519	622.887	19.3519	590.804	19.3519	582.521	19.3519	592.208	19.3519	689.439	19.3519	640.535	19.3519	535.416	19.3519	619.193	19.3519	590.429	19.3519	626.87	19.3519	591.988
19.4678	769.495	19.4678	610.625	19.4678	720.578	19.4678	691.18	19.4678	681.524	19.4678	713.107	19.4678	680.606	19.4678	700.541	19.4678	745.554	19.4678	816.273	19.4678	784.482	19.4678	680.17	19.4678	632.669	19.4678	683.739	19.4678	618.902	19.4678	614.187	19.4678	613.966	19.4678	666.628	19.4678	643.104	19.4678	680.104	19.4678	586.66	19.4678	590.685	19.4678	587.758	19.4678	597.905	19.4678	587.859
19.5837	676.175	19.5837	680.033	19.5837	697.477	19.5837	677.759	19.5837	668.248	19.5837	716.266	19.5837	673.588	19.5837	746.119	19.5837	769.388	19.5837	817.333	19.5837	763.737	19.5837	768.5	19.5837	595.494	19.5837	802.012	19.5837	696.481	19.5837	631.018	19.5837	611.811	19.5837	646.336	19.5837	658.568	19.5837	588.884	19.5837	610.962	19.5837	570.857	19.5837	570.533	19.5837	593.407	19.5837	611.886
19.6996	649.699	19.6996	734.539	19.6996	681.467	19.6996	614.454	19.6996	634.635	19.6996	718.086	19.6996	638.72	19.6996	726.101	19.6996	723.983	19.6996	751.238	19.6996	783.076	19.6996	770.46	19.6996	626.53	19.6996	687.926	19.6996	741.543	19.6996	643.28	19.6996	618.406	19.6996	576.312	19.6996	558.952	19.6996	586.613	19.6996	639.331	19.6996	623.762	19.6996	570.28	19.6996	607.558	19.6996	618.052
19.8154	753.636	19.8154	638.821	19.8154	675.233	19.8154	636.728	19.8154	625.272	19.8154	681.809	19.8154	708.129	19.8154	706.661	19.8154	707.546	19.8154	665.587	19.8154	722.858	19.8154	703.052	19.8154	623.545	19.8154	788.711	19.8154	666.17	19.8154	640.225	19.8154	660.901	19.8154	578.381	19.8154	606.293	19.8154	554.069	19.8154	581.704	19.8154	620.26	19.8154	601.75	19.8154	628.819	19.8154	587.401
19.9313	664.01	19.9313	621.937	19.9313	659.543	19.9313	683.133	19.9313	626.88	19.9313	763.333	19.9313	689.097	19.9313	658.899	19.9313	664.701	19.9313	651.473	19.9313	734.461	19.9313	755.403	19.9313	774.024	19.9313	807.507	19.9313	682.602	19.9313	633.513	19.9313	635.774	19.9313	548.69	19.9313	573.886	19.9313	636.928	19.9313	595.286	19.9313	657	19.9313	550.345	19.9313	610.074	19.9313	648.328
20.0472	664.772	20.0472	707.098	20.0472	743.11	20.0472	675.868	20.0472	659.385	20.0472	774.521	20.0472	663.302	20.0472	732.142	20.0472	656.467	20.0472	713.889	20.0472	709.203	20.0472	840.964	20.0472	716.862	20.0472	751.448	20.0472	640.412	20.0472	616.292	20.0472	570.822	20.0472	599.081	20.0472	531.412	20.0472	597.253	20.0472	580.068	20.0472	603.118	20.0472	612.148	20.0472	602.451	20.0472	635.669
20.1631	664.951	20.1631	682.967	20.1631	715.938	20.1631	715.914	20.1631	614.452	20.1631	745.713	20.1631	667.288	20.1631	772.833	20.1631	737.342	20.1631	764.331	20.1631	823.111	20.1631	738.775	20.1631	738.539	20.1631	700.475	20.1631	668.432	20.1631	621.605	20.1631	596.077	20.1631	573.666	20.1631	603.518	20.1631	583.078	20.1631	602	20.1631	629.231	20.1631	599.695	20.1631	590.535	20.1631	612.736
20.279	602.835	20.279	634.591	20.279	754.44	20.279	713.64	20.279	595.855	20.279	730.217	20.279	561.977	20.279	775.909	20.279	783.116	20.279	667.759	20.279	784.336	20.279	674.53	20.279	653.441	20.279	714.955	20.279	824.885	20.279	659.48	20.279	606.468	20.279	606.38	20.279	597.084	20.279	559.706	20.279	601.812	20.279	606.043	20.279	586.749	20.279	588.075	20.279	637.392
20.3948	590.417	20.3948	661.116	20.3948	707.815	20.3948	639.094	20.3948	645.695	20.3948	714.78	20.3948	670.732	20.3948	651.725	20.3948	697.044	20.3948	684.578	20.3948	706.616	20.3948	725.656	20.3948	718.39	20.3948	729.133	20.3948	706.767	20.3948	774.674	20.3948	587.601	20.3948	661.743	20.3948	577.448	20.3948	607.91	20.3948	667.882	20.3948	580.259	20.3948	605.271	20.3948	629.341	20.3948	617.158
20.5107	736.204	20.5107	720.298	20.5107	748.124	20.5107	623.774	20.5107	640.587	20.5107	694.56	20.5107	655.308	20.5107	703.295	20.5107	720.119	20.5107	708.23	20.5107	729.527	20.5107	634.657	20.5107	753.176	20.5107	674.835	20.5107	672.4	20.5107	650.41	20.5107	553.092	20.5107	699.511	20.5107	576.818	20.5107	580.155	20.5107	565.843	20.5107	657.871	20.5107	617.554	20.5107	627.155	20.5107	637.923
20.6266	677.621	20.6266	716.985	20.6266	748.576	20.6266	646.23	20.6266	658.929	20.6266	668.064	20.6266	710.064	20.6266	728.906	20.6266	779.221	20.6266	631.714	20.6266	709.903	20.6266	679.157	20.6266	725.511	20.6266	630.998	20.6266	571.616	20.6266	654.669	20.6266	573.472	20.6266	617.788	20.6266	577.348	20.6266	579.921	20.6266	632.441	20.6266	679.967	20.6266	614.717	20.6266	702.752	20.6266	708.106
20.7425	672.107	20.7425	675.987	20.7425	607.499	20.7425	669.046	20.7425	651.017	20.7425	718.992	20.7425	650.052	20.7425	720.222	20.7425	714.778	20.7425	783.776	20.7425	701.849	20.7425	725.277	20.7425	779.397	20.7425	774.627	20.7425	571.629	20.7425	693.646	20.7425	615.945	20.7425	593.448	20.7425	552.788	20.7425	586.128	20.7425	698.484	20.7425	627.217	20.7425	654.712	20.7425	648.439	20.7425	697.387
20.8584	654.961	20.8584	655.066	20.8584	652.696	20.8584	666.799	20.8584	633.093	20.8584	689.544	20.8584	645.834	20.8584	734.722	20.8584	623.083	20.8584	659.031	20.8584	653.801	20.8584	741.636	20.8584	731.628	20.8584	676.917	20.8584	629.035	20.8584	665.522	20.8584	587.778	20.8584	620.185	20.8584	619.06	20.8584	602.263	20.8584	562.406	20.8584	735.958	20.8584	602.427	20.8584	690.112	20.8584	672.578
20.9742	755.243	20.9742	668.727	20.9742	681.655	20.9742	652.65	20.9742	699.624	20.9742	610.861	20.9742	817.549	20.9742	618.968	20.9742	609.747	20.9742	639.788	20.9742	663.655	20.9742	694.072	20.9742	793.95	20.9742	664.828	20.9742	665.565	20.9742	615.226	20.9742	593.961	20.9742	626.255	20.9742	626.524	20.9742	599.505	20.9742	582.845	20.9742	586.456	20.9742	582.141	20.9742	665.507	20.9742	658.863
21.0901	610.282	21.0901	633.241	21.0901	652.022	21.0901	698.595	21.0901	715.096	21.0901	649.9	21.0901	699.963	21.0901	592.224	21.0901	620.979	21.0901	707.596	21.0901	689.348	21.0901	716.769	21.0901	765.914	21.0901	643.332	21.0901	583.458	21.0901	572.561	21.0901	687.034	21.0901	698.083	21.0901	606.242	21.0901	600.057	21.0901	627.647	21.0901	608.107	21.0901	558.745	21.0901	605.963	21.0901	667.964
21.206	816.408	21.206	699.798	21.206	740.275	21.206	764.926	21.206	628.78	21.206	687.09	21.206	735.547	21.206	757.742	21.206	635.286	21.206	634.23	21.206	626.851	21.206	738.751	21.206	688.852	21.206	722.8	21.206	497.864	21.206	538.114	21.206	641.435	21.206	691.469	21.206	537.808	21.206	610.255	21.206	637.487	21.206	580.088	21.206	565.105	21.206	606.507	21.206	698.46
21.3219	756.583	21.3219	651.36	21.3219	720.41	21.3219	702.375	21.3219	696.691	21.3219	648.474	21.3219	658.675	21.3219	622.156	21.3219	651.142	21.3219	675.64	21.3219	641.286	21.3219	700.091	21.3219	686.811	21.3219	699.452	21.3219	613.231	21.3219	573.004	21.3219	644.637	21.3219	642.097	21.3219	534.378	21.3219	629.651	21.3219	600.385	21.3219	590.852	21.3219	590.55	21.3219	681.679	21.3219	674.483
21.4378	776.835	21.4378	664.087	21.4378	739.057	21.4378	604.944	21.4378	719.518	21.4378	687.232	21.4378	704.769	21.4378	591.976	21.4378	651.334	21.4378	669.812	21.4378	718.452	21.4378	690.74	21.4378	680.883	21.4378	638.769	21.4378	634.447	21.4378	617.318	21.4378	604.539	21.4378	587.28	21.4378	560.457	21.4378	724.963	21.4378	612.331	21.4378	564.835	21.4378	586.89	21.4378	676.997	21.4378	681.546
21.5536	651.806	21.5536	650.114	21.5536	645.135	21.5536	659.467	21.5536	628.106	21.5536	688.761	21.5536	677.456	21.5536	838.249	21.5536	627.232	21.5536	696.599	21.5536	617.434	21.5536	680.51	21.5536	657.167	21.5536	607.207	21.5536	661.028	21.5536	591.917	21.5536	583.412	21.5536	564.966	21.5536	506.217	21.5536	618.002	21.5536	596.583	21.5536	622.968	21.5536	585.058	21.5536	622.35	21.5536	737.541
21.6695	603	21.6695	650.557	21.6695	634.229	21.6695	662.165	21.6695	697.92	21.6695	618.191	21.6695	732.615	21.6695	628.84	21.6695	640.089	21.6695	740.659	21.6695	645.877	21.6695	715.096	21.6695	685.921	21.6695	570.134	21.6695	712.579	21.6695	580.429	21.6695	603.513	21.6695	604.565	21.6695	497.908	21.6695	636.315	21.6695	594.864	21.6695	575.364	21.6695	571.082	21.6695	609.116	21.6695	681.086
21.7854	712.388	21.7854	571.64	21.7854	665.601	21.7854	766.785	21.7854	768.863	21.7854	673.677	21.7854	693.841	21.7854	681.953	21.7854	694.78	21.7854	724.572	21.7854	641.902	21.7854	739.655	21.7854	665.889	21.7854	648.318	21.7854	625.405	21.7854	604.654	21.7854	570.531	21.7854	605.406	21.7854	584.922	21.7854	577.289	21.7854	650.502	21.7854	627.57	21.7854	585.253	21.7854	584.392	21.7854	624.127
21.9013	594.82	21.9013	688.892	21.9013	639.836	21.9013	660.875	21.9013	691.498	21.9013	594.414	21.9013	839.862	21.9013	786.352	21.9013	660.339	21.9013	664.517	21.9013	606.863	21.9013	712.334	21.9013	579.849	21.9013	707.177	21.9013	583.002	21.9013	629.546	21.9013	637.722	21.9013	596.253	21.9013	647.363	21.9013	540.927	21.9013	615.344	21.9013	633.96	21.9013	617.753	21.9013	601.325	21.9013	659.475
22.0172	715.893	22.0172	673.659	22.0172	667.433	22.0172	637.123	22.0172	718.811	22.0172	614.767	22.0172	739.946	22.0172	611.205	22.0172	652.022	22.0172	634.719	22.0172	621.368	22.0172	638.687	22.0172	614.725	22.0172	643.551	22.0172	703.542	22.0172	601.177	22.0172	590.022	22.0172	551.508	22.0172	585.629	22.0172	567.392	22.0172	585.047	22.0172	604.151	22.0172	605.482	22.0172	708.902	22.0172	681.261
22.133	651.631	22.133	662.361	22.133	645.045	22.133	675.359	22.133	790.511	22.133	594.252	22.133	750.619	22.133	632.511	22.133	672.315	22.133	614.329	22.133	629.481	22.133	673.465	22.133	634.903	22.133	582.161	22.133	553.424	22.133	593.072	22.133	615.127	22.133	605.792	22.133	542.94	22.133	599.915	22.133	537.819	22.133	557.865	22.133	749.081	22.133	794.539	22.133	576.695
22.2489	661.078	22.2489	618.023	22.2489	617.714	22.2489	668.25	22.2489	768.034	22.2489	686.07	22.2489	714.452	22.2489	718.766	22.2489	627.78	22.2489	657.425	22.2489	786.235	22.2489	720.197	22.2489	648.533	22.2489	602.067	22.2489	600.053	22.2489	598.487	22.2489	577.629	22.2489	637.188	22.2489	586.316	22.2489	616.504	22.2489	541.659	22.2489	580.36	22.2489	632.694	22.2489	635.323	22.2489	640.835
22.3648	723.223	22.3648	604.995	22.3648	647.055	22.3648	624.319	22.3648	654.192	22.3648	721.283	22.3648	721.903	22.3648	700.723	22.3648	639.657	22.3648	674.638	22.3648	669.8	22.3648	643.87	22.3648	645.953	22.3648	632.444	22.3648	667.735	22.3648	639.685	22.3648	619.437	22.3648	565.004	22.3648	604.484	22.3648	580.29	22.3648	572.749	22.3648	589.168	22.3648	645.589	22.3648	601.61	22.3648	554.986
22.4807	656.049	22.4807	643.45	22.4807	787.864	22.4807	642.574	22.4807	630.746	22.4807	677.824	22.4807	648.209	22.4807	746.759	22.4807	704.561	22.4807	641.802	22.4807	724.1	22.4807	720.955	22.4807	660.53	22.4807	584.382	22.4807	627.548	22.4807	688.616	22.4807	707.662	22.4807	633.46	22.4807	604.933	22.4807	552.015	22.4807	562.314	22.4807	567.666	22.4807	604.677	22.4807	687.409	22.4807	553.479
22.5966	549.922	22.5966	692.223	22.5966	789.291	22.5966	663.902	22.5966	666.044	22.5966	637.444	22.5966	653.458	22.5966	827.707	22.5966	700.327	22.5966	614.775	22.5966	655.306	22.5966	659.192	22.5966	689.892	22.5966	593.792	22.5966	636.867	22.5966	622.212	22.5966	609.624	22.5966	602.901	22.5966	575.254	22.5966	542.505	22.5966	634.889	22.5966	586.348	22.5966	602.499	22.5966	675.539	22.5966	650.766
22.7124	751.932	22.7124	628.612	22.7124	717.137	22.7124	623.029	22.7124	642.263	22.7124	691.242	22.7124	671.32	22.7124	732.563	22.7124	596.786	22.7124	563.374	22.7124	626.709	22.7124	681.795	22.7124	630.662	22.7124	598.848	22.7124	550.761	22.7124	589.61	22.7124	571.436	22.7124	582.449	22.7124	584.507	22.7124	594.305	22.7124	645.759	22.7124	594.156	22.7124	555.337	22.7124	687.082	22.7124	686.813
22.8283	606.495	22.8283	646.84	22.8283	759.269	22.8283	607.166	22.8283	669.307	22.8283	656.656	22.8283	640.631	22.8283	745.425	22.8283	713.439	22.8283	568.397	22.8283	610.063	22.8283	624.572	22.8283	535.992	22.8283	659.921	22.8283	532.113	22.8283	584.715	22.8283	557.159	22.8283	599.194	22.8283	663.909	22.8283	625.315	22.8283	594.842	22.8283	625.26	22.8283	570.687	22.8283	618.685	22.8283	621.985
22.9442	768.165	22.9442	639.16	22.9442	774.164	22.9442	660.124	22.9442	713.827	22.9442	621.994	22.9442	667.123	22.9442	708.695	22.9442	748.17	22.9442	645.352	22.9442	628.932	22.9442	613.741	22.9442	701.6	22.9442	651.056	22.9442	576.375	22.9442	554.698	22.9442	552.701	22.9442	647.886	22.9442	592.233	22.9442	558.394	22.9442	618.133	22.9442	560.628	22.9442	575.344	22.9442	657.019	22.9442	672.222
23.0601	705.529	23.0601	629.664	23.0601	674.422	23.0601	624.037	23.0601	759.217	23.0601	574.655	23.0601	717.25	23.0601	704.74	23.0601	823.337	23.0601	741.091	23.0601	661.4	23.0601	615.655	23.0601	638.194	23.0601	596.979	23.0601	520.927	23.0601	601.49	23.0601	626.375	23.0601	580.252	23.0601	626.519	23.0601	557.012	23.0601	697.187	23.0601	592.715	23.0601	673.206	23.0601	651.848	23.0601	682.767
23.176	678.757	23.176	655.603	23.176	665.075	23.176	636.492	23.176	618.332	23.176	614.241	23.176	677.623	23.176	618.501	23.176	741.402	23.176	657.038	23.176	625.511	23.176	589.96	23.176	715.054	23.176	614.234	23.176	589.009	23.176	562.419	23.176	713.147	23.176	587.805	23.176	610.752	23.176	610.89	23.176	624.969	23.176	603.429	23.176	640.328	23.176	642.995	23.176	627.865
23.2918	636.534	23.2918	641.631	23.2918	659.664	23.2918	643.726	23.2918	729.968	23.2918	665.151	23.2918	687.476	23.2918	666.327	23.2918	678.575	23.2918	718.496	23.2918	572.457	23.2918	653.079	23.2918	699.879	23.2918	612.131	23.2918	610.133	23.2918	608.273	23.2918	720.483	23.2918	668.686	23.2918	664.884	23.2918	654.524	23.2918	586.182	23.2918	583.836	23.2918	598.755	23.2918	757.841	23.2918	591.735
23.4077	676.951	23.4077	703.687	23.4077	699.638	23.4077	721.238	23.4077	723.557	23.4077	634.281	23.4077	793.826	23.4077	681.13	23.4077	654.043	23.4077	762.683	23.4077	597.88	23.4077	646.648	23.4077	663.929	23.4077	585.625	23.4077	643.431	23.4077	605.43	23.4077	644.472	23.4077	642.76	23.4077	650.216	23.4077	618.297	23.4077	530.584	23.4077	647.917	23.4077	635.528	23.4077	667.997	23.4077	682.925
23.5236	553.825	23.5236	642.743	23.5236	727.837	23.5236	719.286	23.5236	665.658	23.5236	691.7	23.5236	663.907	23.5236	628.469	23.5236	699.697	23.5236	790.043	23.5236	601.522	23.5236	564.545	23.5236	602.898	23.5236	642.814	23.5236	587.926	23.5236	570.349	23.5236	642.144	23.5236	668.881	23.5236	572.259	23.5236	554.6	23.5236	567.737	23.5236	576.269	23.5236	572.326	23.5236	631.663	23.5236	620.652
23.6395	587.204	23.6395	637.788	23.6395	766.02	23.6395	676.609	23.6395	616.227	23.6395	773.963	23.6395	641.682	23.6395	701.828	23.6395	613.499	23.6395	677.357	23.6395	676.349	23.6395	665.886	23.6395	579.758	23.6395	637.791	23.6395	609.714	23.6395	643.546	23.6395	557.239	23.6395	702.873	23.6395	561.985	23.6395	521.002	23.6395	513.611	23.6395	560.327	23.6395	502.946	23.6395	605.885	23.6395	725.409
23.7554	621.883	23.7554	651.011	23.7554	886.709	23.7554	676.24	23.7554	724.513	23.7554	828.667	23.7554	744.628	23.7554	716.309	23.7554	542.217	23.7554	777.922	23.7554	677.313	23.7554	599.349	23.7554	598.424	23.7554	627.905	23.7554	603.266	23.7554	600.153	23.7554	601.633	23.7554	629.404	23.7554	637.557	23.7554	611.101	23.7554	513.325	23.7554	578.971	23.7554	542.959	23.7554	619.859	23.7554	668.575
23.8712	654	23.8712	690.374	23.8712	752.818	23.8712	643.527	23.8712	735.596	23.8712	782.25	23.8712	786.137	23.8712	725.688	23.8712	599.291	23.8712	640.094	23.8712	635.629	23.8712	644.71	23.8712	625.969	23.8712	633.102	23.8712	643.394	23.8712	536.831	23.8712	559.155	23.8712	648.328	23.8712	610.449	23.8712	589.472	23.8712	658.391	23.8712	594.845	23.8712	573.896	23.8712	586.619	23.8712	699.417
		23.9871	650.076	23.9871	664.239	23.9871	676.717	23.9871	698.5	23.9871	816.494	23.9871	709.576	23.9871	670.838	23.9871	619.946	23.9871	620.323	23.9871	688.841	23.9871	639.625	23.9871	679.618	23.9871	592.468	23.9871	591.951	23.9871	550.152	23.9871	609.593	23.9871	665.421	23.9871	564.801	23.9871	609.099	23.9871	622.091	23.9871	623.363	23.9871	589.235	23.9871	570.474	23.9871	619.174
		24.103	586.857	24.103	625.846	24.103	711	24.103	678.556	24.103	671.729	24.103	684.63	24.103	613.465	24.103	653.208	24.103	701.667	24.103	709.445	24.103	669	24.103	763.594	24.103	551.622	24.103	592.328	24.103	590.18	24.103	566.115	24.103	705.471	24.103	572.771	24.103	624.419	24.103	576.069	24.103	549.511	24.103	589.081	24.103	645.044	24.103	630.291
		24.2189	617.956	24.2189	589.237	24.2189	752.405	24.2189	742.028	24.2189	776.941	24.2189	762.953	24.2189	655.914	24.2189	648.048	24.2189	613.444	24.2189	629.969	24.2189	744.251	24.2189	651.685	24.2189	576.457	24.2189	581.434	24.2189	635.115	24.2189	581.679	24.2189	723.953	24.2189	573.634	24.2189	694.409	24.2189	600.108	24.2189	602.569	24.2189	604.009	24.2189	606.97	24.2189	715.369
		24.3348	675.665	24.3348	584.052	24.3348	666.473	24.3348	764.946	24.3348	770.84	24.3348	722.943	24.3348	797.814	24.3348	699.031	24.3348	656.661	24.3348	710.921	24.3348	704.086	24.3348	768.807	24.3348	636.818	24.3348	608.511	24.3348	673.688	24.3348	611.838	24.3348	631.222	24.3348	583.845	24.3348	640.798	24.3348	585.506	24.3348	571.042	24.3348	648.826	24.3348	599.372	24.3348	602.496
		24.4506	671.962	24.4506	558.051	24.4506	589.291	24.4506	670.914	24.4506	822.725	24.4506	637.735	24.4506	792.272	24.4506	656.513	24.4506	647.43	24.4506	636.451	24.4506	677.519	24.4506	635.532	24.4506	638.486	24.4506	619.975	24.4506	571.947	24.4506	626.429	24.4506	606.379	24.4506	647.203	24.4506	697.324	24.4506	583.45	24.4506	562.169	24.4506	582	24.4506	672.512	24.4506	586.333
		24.5665	617.143	24.5665	613.657	24.5665	608.381	24.5665	685.696	24.5665	908.691	24.5665	714.57	24.5665	680.483	24.5665	676.752	24.5665	650.608	24.5665	652.195	24.5665	666.736	24.5665	673.719	24.5665	558.477	24.5665	635.019	24.5665	624.457	24.5665	554.72	24.5665	583.036	24.5665	598.44	24.5665	677.688	24.5665	619.409	24.5665	608.584	24.5665	618.168	24.5665	622.26	24.5665	633.179
		24.6824	606.612	24.6824	626.911	24.6824	704.151	24.6824	768.739	24.6824	624.825	24.6824	701.659	24.6824	665.984	24.6824	775.912	24.6824	633.361	24.6824	657.628	24.6824	693.589	24.6824	629.996	24.6824	563.264	24.6824	623.071	24.6824	556.246	24.6824	549.594	24.6824	542.313	24.6824	547.918	24.6824	673.971	24.6824	605.991	24.6824	695.917	24.6824	593.602	24.6824	686.043	24.6824	614.898
		24.7983	588.014	24.7983	774.414	24.7983	643.687	24.7983	736.744	24.7983	706.799	24.7983	656.381	24.7983	734.698	24.7983	747.774	24.7983	675.444	24.7983	688.528	24.7983	673.812	24.7983	596.199	24.7983	538.222	24.7983	685.121	24.7983	596.351	24.7983	637.645	24.7983	576.176	24.7983	540.967	24.7983	601.894	24.7983	584.648	24.7983	603.715	24.7983	603.24	24.7983	687.78	24.7983	622.344
		24.9142	574.248	24.9142	663.878	24.9142	611.455	24.9142	717.117	24.9142	749.112	24.9142	653.406	24.9142	707.332	24.9142	664.693	24.9142	678.632	24.9142	711.062	24.9142	675.5	24.9142	599.478	24.9142	634.84	24.9142	709.587	24.9142	664.961	24.9142	585.436	24.9142	566.564	24.9142	578.449	24.9142	630.94	24.9142	522.688	24.9142	525.448	24.9142	619.827	24.9142	569.63	24.9142	616.446
		25.03	586.678	25.03	582.353	25.03	630.148	25.03	592.817	25.03	613.583	25.03	693.675	25.03	633.71	25.03	660.437	25.03	630.382	25.03	619.78	25.03	677.837	25.03	652.916	25.03	602.011	25.03	651.672	25.03	596.739	25.03	560.287	25.03	572.653	25.03	590.228	25.03	654.005	25.03	546.67	25.03	522.483	25.03	589.778	25.03	592.451	25.03	619.941
		25.1459	584.014	25.1459	633.744	25.1459	562.562	25.1459	639.57	25.1459	639.773	25.1459	693.239	25.1459	654.333	25.1459	605.62	25.1459	680.488	25.1459	639.461	25.1459	578.353	25.1459	648.221	25.1459	589.204	25.1459	570.349	25.1459	558.31	25.1459	559.45	25.1459	575.731	25.1459	604.101	25.1459	596.26	25.1459	551.622	25.1459	561.332	25.1459	535.017	25.1459	565.783	25.1459	590.555
		25.2618	603.021	25.2618	639.686	25.2618	601.686	25.2618	664.838	25.2618	648.478	25.2618	613.44	25.2618	661.471	25.2618	621.266	25.2618	737.652	25.2618	623.426	25.2618	623.486	25.2618	622.765	25.2618	568.944	25.2618	548.126	25.2618	593.079	25.2618	624.203	25.2618	633.464	25.2618	682.115	25.2618	646.881	25.2618	618.38	25.2618	607.694	25.2618	506.973	25.2618	561.37	25.2618	628.856
		25.3777	549.468	25.3777	643.539	25.3777	612.646	25.3777	654.341	25.3777	677.601	25.3777	567.504	25.3777	588.979	25.3777	666.85	25.3777	755.198	25.3777	614.438	25.3777	596.061	25.3777	649.327	25.3777	633.425	25.3777	587.303	25.3777	541.991	25.3777	501.851	25.3777	704.827	25.3777	618.814	25.3777	670.053	25.3777	529.573	25.3777	559.996	25.3777	587.198	25.3777	602.705	25.3777	665.394
		25.4936	566.333	25.4936	630.803	25.4936	579.182	25.4936	715.731	25.4936	687.411	25.4936	584.946	25.4936	598.314	25.4936	668.595	25.4936	728.341	25.4936	642.277	25.4936	636.191	25.4936	604.543	25.4936	609.839	25.4936	628.825	25.4936	604.255	25.4936	652.378	25.4936	667.74	25.4936	659.977	25.4936	607.001	25.4936	538.438	25.4936	577.844	25.4936	583.541	25.4936	551.924	25.4936	555.387
				25.6094	616.808	25.6094	600.691	25.6094	711.281	25.6094	597.906	25.6094	604.19	25.6094	694.119	25.6094	627.333	25.6094	709.553	25.6094	606.415	25.6094	605.923	25.6094	722.95	25.6094	542.301	25.6094	677.335	25.6094	655.745	25.6094	662.621	25.6094	609.919	25.6094	618.27	25.6094	611.323	25.6094	551.392	25.6094	584.748	25.6094	559.158	25.6094	514.756	25.6094	555.959
				25.7253	573.405	25.7253	738.683	25.7253	699.101	25.7253	706.986	25.7253	671.258	25.7253	668.08	25.7253	574.081	25.7253	708.403	25.7253	663.45	25.7253	614.647	25.7253	625.38	25.7253	605.078	25.7253	659.642	25.7253	559.242	25.7253	626.738	25.7253	561.562	25.7253	673.27	25.7253	626.287	25.7253	521.152	25.7253	633.205	25.7253	558.081	25.7253	555.262	25.7253	566.148
				25.8412	619.943	25.8412	543.24	25.8412	706.447	25.8412	611.106	25.8412	680.724	25.8412	667.203	25.8412	639.448	25.8412	759.915	25.8412	724.778	25.8412	705.514	25.8412	576.251	25.8412	593.401	25.8412	658.282	25.8412	577.387	25.8412	606.783	25.8412	620.818	25.8412	632.184	25.8412	601.237	25.8412	571.394	25.8412	626.2	25.8412	518.825	25.8412	599.223	25.8412	571.781
				25.9571	608.401	25.9571	574.25	25.9571	639.682	25.9571	658.388	25.9571	658.386	25.9571	708.427	25.9571	649.706	25.9571	709.943	25.9571	725.599	25.9571	672.365	25.9571	613.35	25.9571	509.795	25.9571	616.724	25.9571	604.524	25.9571	619.884	25.9571	610.125	25.9571	708.686	25.9571	735.424	25.9571	556.596	25.9571	741.894	25.9571	561.132	25.9571	559.712	25.9571	662.449
				26.073	624.094	26.073	679.601	26.073	631.362	26.073	657.562	26.073	669.962	26.073	642.508	26.073	669.861	26.073	849.103	26.073	702.429	26.073	788.088	26.073	612.285	26.073	609.724	26.073	618.388	26.073	672.389	26.073	605.589	26.073	606.482	26.073	641.134	26.073	687.566	26.073	591.714	26.073	652.681	26.073	561.363	26.073	623.254	26.073	675.659
				26.1888	668.603	26.1888	626.54	26.1888	601.369	26.1888	677.9	26.1888	610.521	26.1888	615.267	26.1888	699.325	26.1888	719.364	26.1888	737.529	26.1888	806.65	26.1888	653.936	26.1888	639.84	26.1888	597.893	26.1888	687.449	26.1888	606.28	26.1888	528.587	26.1888	589.5	26.1888	595.626	26.1888	567.084	26.1888	674.056	26.1888	559.877	26.1888	593.552	26.1888	649.715
				26.3047	682.324	26.3047	631.892	26.3047	639.908	26.3047	705.584	26.3047	646.896	26.3047	550.001	26.3047	642.044	26.3047	719.635	26.3047	658.077	26.3047	740.694	26.3047	612.627	26.3047	644.722	26.3047	598.46	26.3047	626.218	26.3047	560.323	26.3047	571.237	26.3047	571.212	26.3047	632.513	26.3047	591.704	26.3047	601.031	26.3047	555.37	26.3047	584.141	26.3047	646.029
				26.4206	696.527	26.4206	616.035	26.4206	761.954	26.4206	675.083	26.4206	658.462	26.4206	626.323	26.4206	603.34	26.4206	693.482	26.4206	717.438	26.4206	672.467	26.4206	598.386	26.4206	592.904	26.4206	593.869	26.4206	652.557	26.4206	629.049	26.4206	590.971	26.4206	624.706	26.4206	614.263	26.4206	582.911	26.4206	605.853	26.4206	546.333	26.4206	654.152	26.4206	605.651
				26.5365	615.621	26.5365	657.001	26.5365	721.494	26.5365	603.342	26.5365	704.237	26.5365	669.757	26.5365	637.11	26.5365	707.891	26.5365	596.1	26.5365	614.195	26.5365	608.09	26.5365	607.863	26.5365	668.851	26.5365	647.757	26.5365	665.094	26.5365	613.933	26.5365	675.517	26.5365	524.294	26.5365	591.805	26.5365	563.535			26.5365	694.411	26.5365	607.125
				26.6524	596.139	26.6524	688.753	26.6524	730.759	26.6524	658.231	26.6524	678.241	26.6524	560.054	26.6524	623.265	26.6524	602.553	26.6524	617.25	26.6524	684.012	26.6524	570.442	26.6524	647.906	26.6524	610.344	26.6524	637.045	26.6524	563.737	26.6524	598.508	26.6524	568.668	26.6524	586.866	26.6524	567.175	26.6524	540.609			26.6524	705.386	26.6524	646.734
				26.7682	611.633	26.7682	626.862	26.7682	683.025	26.7682	700.756	26.7682	623.641	26.7682	640.202	26.7682	665.571	26.7682	822.407	26.7682	642.955	26.7682	715.74	26.7682	601.211	26.7682	668.636	26.7682	618.487	26.7682	653.11	26.7682	596.066	26.7682	611.815	26.7682	640.368	26.7682	623	26.7682	531.371	26.7682	562.161			26.7682	722.269	26.7682	675.827
				26.8841	569.733	26.8841	672.711	26.8841	637.819	26.8841	664.842	26.8841	610.515	26.8841	730.989	26.8841	598.305	26.8841	632.549	26.8841	605.79	26.8841	676.57	26.8841	590.115	26.8841	640.676	26.8841	615.169	26.8841	624.694	26.8841	622.157	26.8841	652.392	26.8841	621.218	26.8841	576.383	26.8841	531.437	26.8841	591.91			26.8841	713.275	26.8841	595.661
				27	601.284	27	579.777	27	675.677	27	588.581	27	680.626	27	708.524	27	631.235	27	651.183	27	673.945	27	688.27	27	725.322	27	678.455	27	589.615	27	704.534	27	666.454	27	610.26	27	541.583	27	559.592	27	584.976	27	596.34			27	611.467	27	557.83
				27.1159	594.257	27.1159	698.629	27.1159	672.819	27.1159	572.948	27.1159	617	27.1159	649.923	27.1159	672.472	27.1159	673.964	27.1159	620.035	27.1159	654.538	27.1159	613.906	27.1159	603.886	27.1159	609.855	27.1159	610.061	27.1159	682.977	27.1159	646.23	27.1159	573.17	27.1159	577.484	27.1159	606.931	27.1159	563.433			27.1159	571.086	27.1159	586.074
				27.2318	546.604	27.2318	627.37	27.2318	643.257	27.2318	692.219	27.2318	691.646	27.2318	591.851	27.2318	597.987	27.2318	697.207	27.2318	617.023	27.2318	648.114	27.2318	531.021	27.2318	594.79	27.2318	598.704	27.2318	563.432	27.2318	592.943	27.2318	614.133	27.2318	623.261	27.2318	631.757	27.2318	625.754	27.2318	583.75			27.2318	599.664	27.2318	590.305
				27.3476	575.464	27.3476	580.098	27.3476	615.929	27.3476	703.636	27.3476	629.111	27.3476	715.181	27.3476	657.687	27.3476	727.045	27.3476	651.211	27.3476	548.669	27.3476	559.962	27.3476	574.255	27.3476	628.2	27.3476	632.852	27.3476	665.954	27.3476	611.869	27.3476	599.413	27.3476	598.135	27.3476	647.097	27.3476	548.328			27.3476	589.754	27.3476	618.198
				27.4635	558.017	27.4635	677.77	27.4635	694.433	27.4635	627.687	27.4635	595.229	27.4635	647.38	27.4635	630.06	27.4635	685.582	27.4635	660.659	27.4635	603.618	27.4635	549.026	27.4635	590.457	27.4635	579.88	27.4635	630.599	27.4635	613.2	27.4635	615.153	27.4635	699.703	27.4635	609.171	27.4635	582.419	27.4635	530.289			27.4635	633.091	27.4635	603.822
				27.5794	553.556	27.5794	637.207	27.5794	694.009	27.5794	685.68	27.5794	676.417	27.5794	685.76	27.5794	671.305	27.5794	627.003	27.5794	686.032	27.5794	602.737	27.5794	613.127	27.5794	664.536	27.5794	593.693	27.5794	569.028	27.5794	608.792	27.5794	685.628	27.5794	610.153	27.5794	515.709	27.5794	569.151	27.5794	500.667			27.5794	580.496	27.5794	573.154
						27.6953	701.326	27.6953	679.59	27.6953	637.157	27.6953	702.836	27.6953	678.415	27.6953	680.608	27.6953	653.798	27.6953	733.141	27.6953	645.948	27.6953	631.125	27.6953	621.855	27.6953	545.324	27.6953	563.314	27.6953	711.878	27.6953	562.792	27.6953	586.585	27.6953	620.226	27.6953	569.396					27.6953	626.921	27.6953	563.07
						27.8112	652.281	27.8112	666.949	27.8112	695.411	27.8112	693.177	27.8112	619	27.8112	640.531	27.8112	665.693	27.8112	760.95	27.8112	666.435	27.8112	595.584	27.8112	585.373	27.8112	573.919	27.8112	592.251	27.8112	631.145	27.8112	614.885	27.8112	597.695	27.8112	592.448	27.8112	552.639					27.8112	637.226	27.8112	601.518
						27.927	669.784	27.927	660.152	27.927	635.807	27.927	749.444	27.927	607.856	27.927	654.875	27.927	642.963	27.927	877.945	27.927	628.028	27.927	586.514	27.927	582.835	27.927	654.248	27.927	559.098	27.927	630.946	27.927	589.438	27.927	596.004	27.927	611.876	27.927	527.683					27.927	552.675	27.927	674.812
						28.0429	603.292	28.0429	604.949	28.0429	711.055	28.0429	744.376	28.0429	650.566	28.0429	646.635	28.0429	646.635	28.0429	879.424	28.0429	620.661	28.0429	660.123	28.0429	576.382	28.0429	622.232	28.0429	578.075	28.0429	648.14	28.0429	500.844	28.0429	577.754	28.0429	500.738	28.0429	604.331					28.0429	628.351	28.0429	719.512
						28.1588	637.919	28.1588	662.164	28.1588	652.401	28.1588	751.399	28.1588	687.062	28.1588	661.458	28.1588	657.855	28.1588	749.932	28.1588	609.375	28.1588	562.731	28.1588	500.54	28.1588	618.523	28.1588	682.568	28.1588	555.977	28.1588	568.8	28.1588	539.212	28.1588	557.281	28.1588	649.241					28.1588	642.31	28.1588	586.708
						28.2747	594.412	28.2747	677.859	28.2747	608.104	28.2747	683.425	28.2747	601.529	28.2747	676.417	28.2747	652.096	28.2747	710.11	28.2747	639.273	28.2747	668.904	28.2747	604.4	28.2747	557.756	28.2747	692.886	28.2747	592.33	28.2747	618.342	28.2747	596.922	28.2747	560.365	28.2747	623.882					28.2747	638.627	28.2747	618.533
						28.3906	656.374	28.3906	738.619	28.3906	605.402	28.3906	841.939	28.3906	632.546	28.3906	663.178	28.3906	583.955	28.3906	830.348	28.3906	696.05	28.3906	540.728	28.3906	551.115	28.3906	607.082	28.3906	705.698	28.3906	538.897	28.3906	543.985	28.3906	564.389	28.3906	533.085	28.3906	524.323					28.3906	563.946	28.3906	575.847
						28.5064	588.87	28.5064	720.251	28.5064	600.107	28.5064	651.471	28.5064	614.529	28.5064	603.434	28.5064	692.161	28.5064	680.059	28.5064	604.712	28.5064	611.215	28.5064	605.403	28.5064	537.723	28.5064	636.552	28.5064	556.21	28.5064	581.199	28.5064	585.813	28.5064	586.676	28.5064	558.469					28.5064	599.689	28.5064	599.69
						28.6223	605.356	28.6223	739.966	28.6223	588.515	28.6223	793.241	28.6223	641.583	28.6223	598.904	28.6223	695.954	28.6223	640.07	28.6223	632.885	28.6223	645.203	28.6223	617.556	28.6223	586.058	28.6223	559.487	28.6223	569.778	28.6223	544.084	28.6223	566.564	28.6223	548.894	28.6223	567.333					28.6223	564.485	28.6223	576.493
						28.7382	569.422	28.7382	626.895	28.7382	598.618	28.7382	626.411	28.7382	684.83	28.7382	648.227	28.7382	672.044	28.7382	659.179	28.7382	593.208	28.7382	619.814	28.7382	571.238	28.7382	576.828	28.7382	625.357	28.7382	605.216	28.7382	521.154	28.7382	605.489	28.7382	572.576							28.7382	570.778	28.7382	568.523
						28.8541	525.799	28.8541	693.96	28.8541	603.248	28.8541	692.09	28.8541	721.341	28.8541	744.95	28.8541	573.555	28.8541	575.28	28.8541	623.726	28.8541	562.162	28.8541	557.541	28.8541	587.008	28.8541	626.813	28.8541	630.699	28.8541	525.985	28.8541	586.398	28.8541	617.158							28.8541	645.029	28.8541	639.072
						28.9699	586.805	28.9699	764.875	28.9699	641.553	28.9699	680.883	28.9699	707.811	28.9699	696.053	28.9699	647.192	28.9699	568.242	28.9699	639.531	28.9699	580.684	28.9699	580.363	28.9699	559.721	28.9699	607.234	28.9699	576.919	28.9699	583.089	28.9699	599.008	28.9699	575.661							28.9699	595.195	28.9699	619.879
						29.0858	595.921	29.0858	638.133	29.0858	699.091	29.0858	679.563	29.0858	672.855	29.0858	636.755	29.0858	671.821	29.0858	640.017	29.0858	580.333	29.0858	630.877	29.0858	550.61	29.0858	595.322	29.0858	586.432	29.0858	548.853	29.0858	508.635	29.0858	536.676	29.0858	595.766							29.0858	615.257	29.0858	635.46
						29.2017	584.879	29.2017	620.028	29.2017	765.309	29.2017	647.74	29.2017	730.577	29.2017	659.941	29.2017	565.062	29.2017	643.724	29.2017	560.191	29.2017	627.233	29.2017	596.511	29.2017	578.798	29.2017	637.357	29.2017	539.609	29.2017	550.4	29.2017	561.48	29.2017	586.893							29.2017	578.972	29.2017	676.637
						29.3176	583.063	29.3176	613	29.3176	811.411	29.3176	719.213	29.3176	726.933	29.3176	682.512	29.3176	684.806	29.3176	644.824	29.3176	594.971	29.3176	636.672	29.3176	642.798	29.3176	536.702	29.3176	579.212	29.3176	525.728	29.3176	585.464	29.3176	588.489	29.3176	565.371							29.3176	635.052	29.3176	652.855
						29.4335	553.944	29.4335	607.016	29.4335	790.456	29.4335	733.383	29.4335	683.706	29.4335	688.966	29.4335	577.542	29.4335	646.111	29.4335	583.607	29.4335	767.323	29.4335	587.832	29.4335	639.624	29.4335	534.571	29.4335	562.396	29.4335	589.328	29.4335	573.316	29.4335	690.944							29.4335	601.907	29.4335	583.991
						29.5493	782.88	29.5493	568.614	29.5493	726.567	29.5493	730.634	29.5493	607.609	29.5493	675.884	29.5493	658.568	29.5493	674.51	29.5493	658.978	29.5493	647.796	29.5493	586.461	29.5493	601.077	29.5493	582.272	29.5493	606.333	29.5493	609.971	29.5493	579.189	29.5493	621.876							29.5493	557.295	29.5493	581.749
						29.6652	594	29.6652	728.596	29.6652	795.179	29.6652	664.741	29.6652	680.7	29.6652	731	29.6652	669.327	29.6652	694.14	29.6652	678.43	29.6652	625.08	29.6652	608.556	29.6652	624.448	29.6652	646.629	29.6652	546.764	29.6652	625.718	29.6652	561.879	29.6652	529.391							29.6652	629.687	29.6652	635.585
								29.7811	679.341	29.7811	702.994	29.7811	660.552	29.7811	692.39	29.7811	721.38	29.7811	636.07	29.7811	682.939	29.7811	640.946	29.7811	613.686	29.7811	601.312	29.7811	656.196	29.7811	609.779	29.7811	549.208	29.7811	568.217	29.7811	600.255	29.7811	585							29.7811	643.005	29.7811	649.36
								29.897	612.699	29.897	658.909	29.897	663.705	29.897	669.463	29.897	653.438	29.897	623.975	29.897	675.159	29.897	584.889	29.897	626.386	29.897	585.05	29.897	605.444	29.897	581.816	29.897	561.235	29.897	567.433	29.897	578.232									29.897	607.667	29.897	557.961
								30.0129	597.194	30.0129	672.781	30.0129	624.69	30.0129	699.973	30.0129	661.198	30.0129	643.566	30.0129	671.045	30.0129	576.146	30.0129	579.755	30.0129	649.44	30.0129	576.851	30.0129	629.51	30.0129	567.55	30.0129	608.389	30.0129	617.237											30.0129	604.067
								30.1287	621.283	30.1287	645.822	30.1287	689.963	30.1287	763.286	30.1287	617.967	30.1287	617.223	30.1287	725.273	30.1287	592.308	30.1287	573.808	30.1287	572.345	30.1287	676.887	30.1287	631.303	30.1287	531.166	30.1287	546.65	30.1287	674.786											30.1287	626.131
								30.2446	564.897	30.2446	615.237	30.2446	572.636	30.2446	635.729	30.2446	598.817	30.2446	708.186	30.2446	670.25	30.2446	593.871	30.2446	590.491	30.2446	551.31	30.2446	616.666	30.2446	585.225	30.2446	578.955	30.2446	525.758	30.2446	586.667											30.2446	626.777
								30.3605	524.801	30.3605	609.599	30.3605	604.751	30.3605	611.03	30.3605	612.955	30.3605	643.478	30.3605	625.284	30.3605	547.039	30.3605	554.011	30.3605	571.528	30.3605	620.392	30.3605	666.951	30.3605	522.843	30.3605	541.215													30.3605	606.037
								30.4764	639.98	30.4764	576.357	30.4764	594.138	30.4764	593.595	30.4764	706.033	30.4764	622.124	30.4764	663.798	30.4764	588.819	30.4764	543.508	30.4764	569.42	30.4764	580.567	30.4764	604.596	30.4764	545.249	30.4764	597.632													30.4764	620.105
								30.5923	608.354	30.5923	531.14	30.5923	611.635	30.5923	623.423	30.5923	689.813	30.5923	609.031	30.5923	690.5	30.5923	626.595	30.5923	590.267	30.5923	584.678	30.5923	568.455	30.5923	544.542	30.5923	551.184	30.5923	618.763													30.5923	593.099
								30.7081	564.979	30.7081	611.026	30.7081	655.989	30.7081	629.724	30.7081	651.021	30.7081	588.976	30.7081	595.485	30.7081	619.67	30.7081	590.703	30.7081	596.501	30.7081	644.8	30.7081	564.405	30.7081	552.159	30.7081	640.237													30.7081	570.272
								30.824	584.945	30.824	667.838	30.824	719.164	30.824	607.748	30.824	613.299	30.824	597.453	30.824	540.62	30.824	648.282	30.824	550.285	30.824	614.527	30.824	623.433	30.824	599.593	30.824	536.83	30.824	564.658													30.824	583.37
								30.9399	575.785	30.9399	703.413	30.9399	780.73	30.9399	585.841	30.9399	642.876	30.9399	587.012	30.9399	537.414	30.9399	572.031	30.9399	626.101	30.9399	580.154	30.9399	543.877	30.9399	592.679	30.9399	524.229	30.9399	538.525													30.9399	591.924
								31.0558	568.087	31.0558	677.032	31.0558	658.642	31.0558	569.846	31.0558	594.33	31.0558	584.789	31.0558	591.453	31.0558	632.376	31.0558	586.318	31.0558	567.735	31.0558	635.19	31.0558	584.221	31.0558	566.298	31.0558	546.629													31.0558	600.428
								31.1717	563.186	31.1717	671.558	31.1717	606.027	31.1717	629.807	31.1717	621.224	31.1717	598.232	31.1717	699.511	31.1717	651.783	31.1717	565.108	31.1717	563.256	31.1717	602.509	31.1717	598.642	31.1717	586.034	31.1717	591.796													31.1717	504.927
								31.2875	572.986	31.2875	649.068	31.2875	624.716	31.2875	693.483	31.2875	633.706	31.2875	633.547	31.2875	633.647	31.2875	623.466	31.2875	555.529	31.2875	616.083	31.2875	564.283	31.2875	564.664	31.2875	550.583	31.2875	535.333													31.2875	588.212
								31.4034	601.446	31.4034	615.493	31.4034	645.998	31.4034	663.981	31.4034	589.456	31.4034	620.438	31.4034	637.132	31.4034	544.769	31.4034	591.301	31.4034	568.766	31.4034	575.632	31.4034	587.899	31.4034	556.543															31.4034	624.339
								31.5193	568.741	31.5193	579.84	31.5193	645.459	31.5193	591.711	31.5193	664.767	31.5193	594.613	31.5193	663.401	31.5193	529.018	31.5193	587.625	31.5193	557.327	31.5193	604.01	31.5193	580.71	31.5193	520.184															31.5193	621.922
								31.6352	568.305	31.6352	681.621	31.6352	684	31.6352	561.62	31.6352	647.095	31.6352	672.237	31.6352	626.989	31.6352	516.923	31.6352	567.325	31.6352	582.774	31.6352	587.136	31.6352	598.9	31.6352	541.478															31.6352	614.212
								31.7511	580.943	31.7511	777.525	31.7511	652.921	31.7511	572.611	31.7511	788.728	31.7511	708.062	31.7511	586.737	31.7511	619.679	31.7511	579.029	31.7511	548.218	31.7511	582.397	31.7511	563.619	31.7511	537.667															31.7511	611.432
								31.8669	592.904	31.8669	794.124	31.8669	643.986	31.8669	617.776	31.8669	667.312	31.8669	609.519	31.8669	645.253	31.8669	701.002	31.8669	584.346	31.8669	584.398	31.8669	546.165	31.8669	571.618																	31.8669	480.623
								31.9828	601.111	31.9828	755.257	31.9828	686.105	31.9828	716.743	31.9828	644.146	31.9828	664.556	31.9828	655.648	31.9828	660.731	31.9828	576.24	31.9828	645.677	31.9828	575.758	31.9828	587.523																	31.9828	583.554
										32.0987	711.045	32.0987	661.833	32.0987	685.294	32.0987	693.937	32.0987	646.562	32.0987	601.332	32.0987	592.567	32.0987	571.567	32.0987	547.35	32.0987	661.413	32.0987	642.277																	32.0987	588.598
										32.2146	668.782	32.2146	721.688	32.2146	595.869	32.2146	643.286	32.2146	699.954	32.2146	595.538	32.2146	639.878	32.2146	564.673	32.2146	587.771	32.2146	666.999	32.2146	667.383																	32.2146	542.36
										32.3305	607.35	32.3305	719.856	32.3305	666.207	32.3305	603.075	32.3305	651.411	32.3305	603.774	32.3305	618.151	32.3305	557.801	32.3305	633.905	32.3305	573.065	32.3305	582.758																	32.3305	563.657
										32.4463	577.583	32.4463	668.96	32.4463	602.99	32.4463	580.667	32.4463	665.713	32.4463	642.12	32.4463	604.738	32.4463	539.071	32.4463	600.367	32.4463	570.358	32.4463	550.651																	32.4463	638.874
										32.5622	579.076	32.5622	656.236	32.5622	607.195	32.5622	674.175	32.5622	572.92	32.5622	627.971	32.5622	520.276	32.5622	656.355	32.5622	542.371	32.5622	592.334	32.5622	642.619																	32.5622	653.919
										32.6781	570.466	32.6781	599.862	32.6781	609.278	32.6781	651.741	32.6781	586.439	32.6781	671.978	32.6781	597.155	32.6781	639.134	32.6781	574.524	32.6781	723.89	32.6781	573.667																	32.6781	537.303
										32.794	595.898	32.794	570.679	32.794	604.876	32.794	617.032	32.794	690.159	32.794	656.32	32.794	553.001	32.794	654.063	32.794	588.371	32.794	564.806																			32.794	577.202
										32.9099	618.979	32.9099	634.932	32.9099	694.019	32.9099	638.237	32.9099	735.649	32.9099	634.221	32.9099	601.849	32.9099	651.508	32.9099	606.437	32.9099	621.243																			32.9099	599.655
										33.0257	644.378	33.0257	679.436	33.0257	654.297	33.0257	688.857	33.0257	726.21	33.0257	650.095	33.0257	639.641	33.0257	585.944	33.0257	528.887	33.0257	598.298																			33.0257	589.408
										33.1416	640.822	33.1416	584.667	33.1416	739.782	33.1416	664.323	33.1416	612.2	33.1416	662.848	33.1416	584.103	33.1416	558.047	33.1416	575.395	33.1416	596.409																			33.1416	557.35
										33.2575	649.906	33.2575	545.165	33.2575	640.331	33.2575	596.796	33.2575	586.7	33.2575	646.335	33.2575	557.19	33.2575	530.766	33.2575	535.3	33.2575	577.417																			33.2575	531.498
										33.3734	675.172	33.3734	597.172	33.3734	674.921	33.3734	618.161	33.3734	670.302	33.3734	630.662	33.3734	609.205	33.3734	528.456	33.3734	586.883	33.3734	553.932																			33.3734	574.207
										33.4893	689.472	33.4893	619.467	33.4893	649.594	33.4893	573.238	33.4893	689.32	33.4893	560.986	33.4893	625.822	33.4893	551.356	33.4893	627.638	33.4893	576.411																			33.4893	570.725
										33.6051	733.513	33.6051	623.051	33.6051	616.194	33.6051	620.279	33.6051	627.969	33.6051	589.284	33.6051	572.079	33.6051	574.057	33.6051	604.738	33.6051	608.641																			33.6051	615.662
										33.721	659.512	33.721	604.941	33.721	542.777	33.721	653.157	33.721	636.201	33.721	659.573	33.721	584.806	33.721	601.129	33.721	565.573	33.721	519.305																			33.721	675.588
										33.8369	560.215	33.8369	594.724	33.8369	558.993	33.8369	611.5	33.8369	676.476	33.8369	684.701	33.8369	544.742	33.8369	555.876	33.8369	583.156	33.8369	492.735																			33.8369	590.853
										33.9528	543.508	33.9528	602.515	33.9528	583.393	33.9528	614.368	33.9528	671.3	33.9528	635.201	33.9528	599.396	33.9528	538.566	33.9528	566.593	33.9528	535.671																			33.9528	604.066
										34.0687	634.814	34.0687	593.324	34.0687	624.46	34.0687	629.187	34.0687	690.503	34.0687	611.785	34.0687	560.995	34.0687	545.131	34.0687	578.36	34.0687	564																			34.0687	573.367
										34.1845	635.333	34.1845	643.145	34.1845	620.019	34.1845	670.233	34.1845	688.213	34.1845	668.93	34.1845	681.404	34.1845	588.082	34.1845	536.286	34.1845	543.889																			34.1845	536.532
												34.3004	649.842	34.3004	657.736	34.3004	618.592	34.3004	755.278	34.3004	656.265	34.3004	620.839	34.3004	618.68	34.3004	547.406																					34.3004	573.28
												34.4163	615.937	34.4163	675.791	34.4163	576.604	34.4163	667.388	34.4163	581.064	34.4163	571.64	34.4163	596.1	34.4163	585.296																					34.4163	603
												34.5322	562.403	34.5322	625.418	34.5322	633.081	34.5322	601.668	34.5322	590.393	34.5322	514.465	34.5322	562.325	34.5322	606.441
												34.6481	623.884	34.6481	612.159	34.6481	654.466	34.6481	623.303	34.6481	684.57	34.6481	629.192	34.6481	550.088	34.6481	551.81
												34.7639	631.337	34.7639	568.993	34.7639	606.401	34.7639	700.379	34.7639	646.001	34.7639	583.644	34.7639	592.818	34.7639	566.989
												34.8798	613.891	34.8798	567.186	34.8798	606.524	34.8798	606.623	34.8798	615.356	34.8798	595.023	34.8798	537.839	34.8798	566.737
												34.9957	566.291	34.9957	592.383	34.9957	649.967	34.9957	614.893	34.9957	637.18	34.9957	563.508	34.9957	592.106	34.9957	550.638
												35.1116	601.891	35.1116	582.736	35.1116	642.846	35.1116	650.305	35.1116	636.347	35.1116	555.625	35.1116	632.863	35.1116	506.557
												35.2275	595.27	35.2275	549.884	35.2275	687.48	35.2275	616.075	35.2275	661.319	35.2275	646.692	35.2275	562.32	35.2275	520.262
												35.3433	563.353	35.3433	587.916	35.3433	575.998	35.3433	625.928	35.3433	644.095	35.3433	651.896	35.3433	566.015	35.3433	522
												35.4592	643.95	35.4592	602.365	35.4592	619.876	35.4592	669.265	35.4592	658.53	35.4592	561.231	35.4592	553.036
												35.5751	602.522	35.5751	550.653	35.5751	605.798	35.5751	616.479	35.5751	599.152	35.5751	528.72	35.5751	543.694
												35.691	541.686	35.691	498.092	35.691	678.393	35.691	641.19	35.691	610.679	35.691	542.638	35.691	540.195
												35.8069	563.616	35.8069	511.064	35.8069	583.15	35.8069	592.042	35.8069	648.185	35.8069	650.481	35.8069	570.401
												35.9227	555.969	35.9227	534.861	35.9227	596.87	35.9227	627.754	35.9227	623.445	35.9227	648.144	35.9227	563.93
												36.0386	543.477	36.0386	570.03	36.0386	561.142	36.0386	541.563	36.0386	587.216	36.0386	617.725	36.0386	579.548
												36.1545	542.333	36.1545	527.664	36.1545	611.413	36.1545	570.012	36.1545	563.644	36.1545	629.154	36.1545	608.221
														36.2704	565.262	36.2704	650.049	36.2704	590.183	36.2704	630.097	36.2704	566.527	36.2704	625.25
														36.3863	624.703	36.3863	635.89	36.3863	602.261	36.3863	635.503	36.3863	577.196	36.3863	548.762
														36.5021	592.32	36.5021	553.243	36.5021	595.191	36.5021	572.819	36.5021	563.278	36.5021	531.983
														36.618	556.167	36.618	559.028	36.618	613.337	36.618	632.934	36.618	577.248	36.618	567.498
														36.7339	541.13	36.7339	577.468	36.7339	616.333	36.7339	644.244	36.7339	636.478	36.7339	579.404
														36.8498	576.342	36.8498	651.352	36.8498	589.344	36.8498	589.322	36.8498	615.135	36.8498	562.636
														36.9657	625.189	36.9657	537.677	36.9657	583.985	36.9657	599.589	36.9657	575.748	36.9657	649.015
														37.0815	614.585	37.0815	553.281	37.0815	648.399	37.0815	640.502	37.0815	499.051	37.0815	578.791
														37.1974	588.358	37.1974	540.596	37.1974	736.602	37.1974	602.809	37.1974	564.374	37.1974	612.57
														37.3133	606.737	37.3133	543.618	37.3133	738.042	37.3133	623.659	37.3133	575.123	37.3133	612.054
														37.4292	695.317	37.4292	568.074	37.4292	576.626	37.4292	599.473	37.4292	549.496	37.4292	547.776
														37.5451	549.358	37.5451	570.361	37.5451	605.575	37.5451	593.977	37.5451	516.113	37.5451	524.307
														37.6609	596.861	37.6609	595.603	37.6609	605.362	37.6609	650.04	37.6609	584.474	37.6609	562.305
														37.7768	573	37.7768	617.185	37.7768	645.466	37.7768	601.381	37.7768	556.448	37.7768	550.569
																37.8927	598.204	37.8927	620.551	37.8927	585.885	37.8927	591.713	37.8927	606.162
																38.0086	546.846	38.0086	600.962	38.0086	561.199	38.0086	565.574	38.0086	582.101
																38.1245	542.157	38.1245	595.17	38.1245	585.996	38.1245	585.478	38.1245	577.734
																38.2403	560.885	38.2403	630.36	38.2403	560.962	38.2403	603.567	38.2403	636.889
																38.3562	571.931	38.3562	591.214	38.3562	569.409	38.3562	615.986
																38.4721	562.918	38.4721	587.806	38.4721	594.73	38.4721	609.634
																38.588	574.036	38.588	581.95	38.588	589.371	38.588	546.242
																38.7039	536.006	38.7039	596.915	38.7039	580.468	38.7039	580.645
																38.8197	554.523	38.8197	587.504	38.8197	579.642	38.8197	630.962
																38.9356	561.072	38.9356	610.154	38.9356	566.712	38.9356	543.565
																39.0515	575.778	39.0515	658.766	39.0515	582.277	39.0515	506.548
																		39.1674	592.86	39.1674	563.166	39.1674	494.333
																		39.2833	554.42	39.2833	592.425
																		39.3991	564.058	39.3991	695.104
																		39.515	544.95	39.515	548.994
																		39.6309	569.699	39.6309	586.004
																		39.7468	608.57	39.7468	542.841
																		39.8627	593.909	39.8627	599.74
																		39.9785	538.27	39.9785	529.096
																		40.0944	558.889	40.0944	523.057
																				40.2103	540.39
																				40.3262	547.444
[truncated: 298 more columns]

## Sheet: Fig. 4g, Group (3)
Fluorescence intensity profile data used for the plot in Fig. 4g, Group (3)
X is the distance from center to end point; Y is the fluorescence intensity.
Each pair of X, Y columns corresponds to one profile trace.
Cell 1
X	Y	X	Y	X	Y	X	Y	X	Y	X	Y	X	Y	X	Y	X	Y	X	Y	X	Y	X	Y	X	Y	X	Y	X	Y	X	Y	X	Y	X	Y	X	Y	X	Y	X	Y	X	Y	X	Y	X	Y	X	Y
0	866.667	0	866.667	0	866.667	0	866.667	0	866.667	0	866.667	0	866.667	0	866.667	0	866.667	0	866.667	0	866.667	0	866.667	0	866.667	0	866.667	0	866.667	0	866.667	0	866.667	0	866.667	0	866.667	0	866.667	0	866.667	0	866.667	0	866.667	0	866.667	0	866.667
0.1159	829.4	0.1159	830.164	0.1159	830.616	0.1159	831.555	0.1159	832.943	0.1159	834.075	0.1159	835.082	0.1159	836.076	0.1159	837.176	0.1159	838.267	0.1159	839.671	0.1159	841.763	0.1159	843.823	0.1159	841.813	0.1159	836.053	0.1159	833.623	0.1159	830.176	0.1159	824.295	0.1159	816.178	0.1159	810.415	0.1159	810.415	0.1159	800.538	0.1159	796.724	0.1159	790.044	0.1159	786.199
0.2318	711.908	0.2318	695.587	0.2318	683.653	0.2318	666.648	0.2318	694.159	0.2318	721.767	0.2318	748.298	0.2318	774.091	0.2318	799.821	0.2318	823.887	0.2318	848.945	0.2318	860.908	0.2318	869.827	0.2318	878.645	0.2318	881.928	0.2318	878.846	0.2318	874.086	0.2318	857.75	0.2318	842.323	0.2318	837.242	0.2318	837.242	0.2318	829.724	0.2318	825.093	0.2318	810.168	0.2318	799.634
0.3476	764.938	0.3476	772.403	0.3476	779.952	0.3476	798.745	0.3476	843.496	0.3476	855.857	0.3476	861.674	0.3476	864.106	0.3476	864.821	0.3476	865.672	0.3476	871.778	0.3476	880.57	0.3476	889.388	0.3476	905.139	0.3476	903.463	0.3476	897.231	0.3476	888.445	0.3476	874.478	0.3476	859.863	0.3476	868.519	0.3476	868.519	0.3476	898.968	0.3476	912.993	0.3476	942.116	0.3476	924.392
0.4635	772.396	0.4635	765.692	0.4635	777.317	0.4635	797.576	0.4635	825.993	0.4635	836.442	0.4635	821.108	0.4635	806.879	0.4635	794.065	0.4635	784.274	0.4635	779.451	0.4635	778.901	0.4635	782.433	0.4635	805.161	0.4635	826.828	0.4635	832.945	0.4635	825.479	0.4635	798.876	0.4635	789.54	0.4635	799.905	0.4635	799.905	0.4635	883.61	0.4635	903.958	0.4635	919.083	0.4635	916.176
0.5794	832.956	0.5794	814.845	0.5794	796.449	0.5794	751.073	0.5794	735.943	0.5794	722.172	0.5794	724.355	0.5794	733.682	0.5794	744.873	0.5794	765.893	0.5794	792.221	0.5794	816.95	0.5794	816.928	0.5794	806.166	0.5794	788.152	0.5794	771.351	0.5794	751.847	0.5794	744.264	0.5794	817.321	0.5794	884.087	0.5794	884.087	0.5794	958.92	0.5794	951.508	0.5794	892.252	0.5794	861.776
0.6953	997.069	0.6953	948.443	0.6953	911.649	0.6953	845.593	0.6953	815.489	0.6953	836.446	0.6953	826.891	0.6953	781.606	0.6953	735.407	0.6953	745.863	0.6953	768.526	0.6953	784.058	0.6953	764.577	0.6953	767.079	0.6953	802.018	0.6953	777.011	0.6953	781.154	0.6953	812.613	0.6953	820.661	0.6953	805.497	0.6953	805.497	0.6953	779.697	0.6953	794.385	0.6953	829.154	0.6953	836.983
0.8112	887.02	0.8112	912.125	0.8112	928.048	0.8112	849.58	0.8112	726.107	0.8112	775.798	0.8112	819.434	0.8112	838.667	0.8112	856.653	0.8112	828.292	0.8112	798.652	0.8112	780.581	0.8112	760.978	0.8112	766.291	0.8112	907.872	0.8112	868.634	0.8112	832.131	0.8112	789.492	0.8112	749.701	0.8112	752.167	0.8112	752.167	0.8112	811.899	0.8112	825.383	0.8112	839.868	0.8112	839.418
0.927	790.886	0.927	810.363	0.927	811.887	0.927	791.844	0.927	721.064	0.927	714.471	0.927	703.901	0.927	708.182	0.927	719.88	0.927	757.926	0.927	795.163	0.927	854.265	0.927	853.656	0.927	687.681	0.927	834.488	0.927	891.37	0.927	909.74	0.927	876.428	0.927	924.897	0.927	856.952	0.927	856.952	0.927	820.379	0.927	785.184	0.927	750.955	0.927	764.732
1.0429	807.416	1.0429	812.587	1.0429	805.887	1.0429	801.5	1.0429	783.111	1.0429	810.992	1.0429	928.551	1.0429	945.53	1.0429	924.738	1.0429	815.514	1.0429	754.588	1.0429	817.534	1.0429	830.113	1.0429	827.883	1.0429	844.844	1.0429	877.852	1.0429	958.605	1.0429	879.788	1.0429	956.014	1.0429	742.117	1.0429	742.117	1.0429	900.857	1.0429	891.14	1.0429	771.513	1.0429	820.39
1.1588	721.244	1.1588	768.573	1.1588	780.442	1.1588	776.023	1.1588	773.749	1.1588	794.632	1.1588	789.871	1.1588	775.273	1.1588	763.721	1.1588	737.241	1.1588	769.085	1.1588	834.215	1.1588	777.185	1.1588	923.293	1.1588	772.753	1.1588	715.328	1.1588	727.728	1.1588	857.906	1.1588	947.81	1.1588	873.112	1.1588	873.112	1.1588	893.28	1.1588	927.528	1.1588	772.148	1.1588	788.661
1.2747	760.33	1.2747	742.346	1.2747	700.423	1.2747	676.199	1.2747	803.808	1.2747	795.242	1.2747	701.712	1.2747	758	1.2747	854.593	1.2747	890.405	1.2747	883.21	1.2747	820.667	1.2747	704.611	1.2747	703.353	1.2747	839.438	1.2747	835.487	1.2747	867.474	1.2747	1013.14	1.2747	788.39	1.2747	898.605	1.2747	898.605	1.2747	793.683	1.2747	778.771	1.2747	848.691	1.2747	939.537
1.3906	729.675	1.3906	665.419	1.3906	660.667	1.3906	751.926	1.3906	778.297	1.3906	735.816	1.3906	778.492	1.3906	752.182	1.3906	738.339	1.3906	863.767	1.3906	874.64	1.3906	779.353	1.3906	721.948	1.3906	765.977	1.3906	819.596	1.3906	829.511	1.3906	864.725	1.3906	972.95	1.3906	827.612	1.3906	893.952	1.3906	893.952	1.3906	762.556	1.3906	788.082	1.3906	841.437	1.3906	884.711
1.5064	771.039	1.5064	774.581	1.5064	817.977	1.5064	849.857	1.5064	800.55	1.5064	877.558	1.5064	837.564	1.5064	806.606	1.5064	819.409	1.5064	795.583	1.5064	755.749	1.5064	748.543	1.5064	777.79	1.5064	762.255	1.5064	798.782	1.5064	827.371	1.5064	864.338	1.5064	894.15	1.5064	985.938	1.5064	927.563	1.5064	927.563	1.5064	745.96	1.5064	824.882	1.5064	921.918	1.5064	897.243
1.6223	813.965	1.6223	837.175	1.6223	848.476	1.6223	803.175	1.6223	827.527	1.6223	830.211	1.6223	741.07	1.6223	712.091	1.6223	704.699	1.6223	785.245	1.6223	715.515	1.6223	683.629	1.6223	767.003	1.6223	719.409	1.6223	843.696	1.6223	852.76	1.6223	889.747	1.6223	761.778	1.6223	824.8	1.6223	815	1.6223	815	1.6223	787.569	1.6223	810.102	1.6223	862.344	1.6223	884.043
1.7382	786.373	1.7382	823.747	1.7382	871.815	1.7382	782.167	1.7382	853.732	1.7382	869.037	1.7382	810.077	1.7382	768.227	1.7382	870.268	1.7382	855.155	1.7382	855.723	1.7382	748.678	1.7382	797.547	1.7382	758.383	1.7382	776.842	1.7382	833.925	1.7382	950.128	1.7382	756.599	1.7382	769.071	1.7382	884.643	1.7382	884.643	1.7382	753.558	1.7382	809.608	1.7382	840.869	1.7382	862.964
1.8541	871.394	1.8541	807.171	1.8541	803.318	1.8541	807.012	1.8541	769.497	1.8541	777.784	1.8541	761.164	1.8541	785.849	1.8541	829.715	1.8541	819.093	1.8541	891.646	1.8541	792.738	1.8541	846.141	1.8541	756.335	1.8541	813.369	1.8541	842.84	1.8541	812.012	1.8541	812.813	1.8541	702.138	1.8541	822.469	1.8541	822.469	1.8541	769.443	1.8541	839.226	1.8541	961.432	1.8541	965.015
1.97	932.533	1.97	878.787	1.97	902.202	1.97	904.485	1.97	715.614	1.97	858.448	1.97	822.761	1.97	800.682	1.97	726.541	1.97	739.06	1.97	748.565	1.97	765.704	1.97	829.016	1.97	781.173	1.97	752.817	1.97	839.701	1.97	663.897	1.97	767.858	1.97	743.3	1.97	824.349	1.97	824.349	1.97	782.863	1.97	776.261	1.97	755.608	1.97	804.331
2.0858	736.252	2.0858	794.922	2.0858	802.267	2.0858	795	2.0858	793.587	2.0858	796.969	2.0858	819.574	2.0858	741.424	2.0858	731.357	2.0858	809.343	2.0858	778.295	2.0858	838.769	2.0858	914.879	2.0858	804.254	2.0858	768.971	2.0858	785.775	2.0858	777.523	2.0858	750.813	2.0858	789.476	2.0858	795.184	2.0858	795.184	2.0858	807.736	2.0858	829.116	2.0858	782.44	2.0858	756.416
2.2017	912.786	2.2017	796.753	2.2017	715.516	2.2017	680.575	2.2017	823.075	2.2017	972.233	2.2017	739.578	2.2017	652.576	2.2017	740.748	2.2017	764.1	2.2017	765.432	2.2017	827.854	2.2017	744.298	2.2017	834.472	2.2017	768.482	2.2017	766.538	2.2017	800.842	2.2017	794.034	2.2017	840.255	2.2017	856.917	2.2017	856.917	2.2017	788.535	2.2017	830.196	2.2017	798.526	2.2017	707.17
2.3176	861.803	2.3176	748.656	2.3176	636.457	2.3176	797.247	2.3176	835.154	2.3176	836.552	2.3176	786.273	2.3176	793.455	2.3176	783.614	2.3176	747.234	2.3176	761.209	2.3176	771.521	2.3176	796.021	2.3176	742.054	2.3176	844.952	2.3176	797.709	2.3176	756.663	2.3176	783.592	2.3176	746.191	2.3176	815.252	2.3176	815.252	2.3176	792.595	2.3176	759.333	2.3176	760.647	2.3176	756.295
2.4335	825.466	2.4335	757.633	2.4335	700.857	2.4335	903.551	2.4335	861.834	2.4335	778.385	2.4335	723.642	2.4335	889.167	2.4335	810.419	2.4335	778.357	2.4335	771.838	2.4335	823.212	2.4335	857.035	2.4335	755.174	2.4335	882.842	2.4335	826.404	2.4335	823.356	2.4335	749.698	2.4335	681.283	2.4335	788.083	2.4335	788.083	2.4335	743.909	2.4335	799.229	2.4335	747.965	2.4335	755.019
2.5494	783.1	2.5494	859.756	2.5494	811.03	2.5494	741.251	2.5494	827.037	2.5494	892.61	2.5494	781.334	2.5494	788.333	2.5494	739.999	2.5494	787.957	2.5494	821.946	2.5494	793	2.5494	822.567	2.5494	804.273	2.5494	849.187	2.5494	825.849	2.5494	864.209	2.5494	733.219	2.5494	780.943	2.5494	835.895	2.5494	835.895	2.5494	752.591	2.5494	742.805	2.5494	836.172	2.5494	728.057
2.6652	751.164	2.6652	777.557	2.6652	729.208	2.6652	849.105	2.6652	811.557	2.6652	800.667	2.6652	756.325	2.6652	734.636	2.6652	778.782	2.6652	919.603	2.6652	757.816	2.6652	759.364	2.6652	771.904	2.6652	771.062	2.6652	796.008	2.6652	866.435	2.6652	833.974	2.6652	760.706	2.6652	862.362	2.6652	796.731	2.6652	796.731	2.6652	737.767	2.6652	800.56	2.6652	790.55	2.6652	726.549
2.7811	812.91	2.7811	785.365	2.7811	731.257	2.7811	841.815	2.7811	799.631	2.7811	849.883	2.7811	728.548	2.7811	810.849	2.7811	746.287	2.7811	777.642	2.7811	811.989	2.7811	843.253	2.7811	849.669	2.7811	808.766	2.7811	859.406	2.7811	1007.9	2.7811	862.716	2.7811	826.607	2.7811	801.446	2.7811	845.687	2.7811	845.687	2.7811	782.797	2.7811	808.586	2.7811	675.099	2.7811	786.127
2.897	775.926	2.897	713.366	2.897	748.989	2.897	754.436	2.897	771.053	2.897	872.92	2.897	764.202	2.897	769.167	2.897	706.009	2.897	791.237	2.897	767.017	2.897	905.865	2.897	775.255	2.897	711.634	2.897	842.033	2.897	837.686	2.897	785.848	2.897	848.216	2.897	822.24	2.897	747.721	2.897	747.721	2.897	724.832	2.897	696.65	2.897	672.258	2.897	819.027
3.0129	797.097	3.0129	640.443	3.0129	687.718	3.0129	745.389	3.0129	855.652	3.0129	836.193	3.0129	931.087	3.0129	835.636	3.0129	682.318	3.0129	874.212	3.0129	694.353	3.0129	756.871	3.0129	736.914	3.0129	676.318	3.0129	890.384	3.0129	776.977	3.0129	727.633	3.0129	754.917	3.0129	844.365	3.0129	850.922	3.0129	850.922	3.0129	723.722	3.0129	703.213	3.0129	824.238	3.0129	805.123
3.1288	761.149	3.1288	747.732	3.1288	789.736	3.1288	763.667	3.1288	842.88	3.1288	821.039	3.1288	815.115	3.1288	1062.91	3.1288	765.482	3.1288	801.63	3.1288	765.297	3.1288	778.251	3.1288	864.602	3.1288	745.169	3.1288	773.263	3.1288	757.692	3.1288	812.687	3.1288	762.548	3.1288	865.814	3.1288	699.893	3.1288	699.893	3.1288	724.684	3.1288	747.572	3.1288	878.399	3.1288	809.251
3.2446	860.24	3.2446	697.88	3.2446	654.143	3.2446	747.095	3.2446	750	3.2446	764.127	3.2446	795.562	3.2446	944.242	3.2446	839.118	3.2446	760.653	3.2446	822.342	3.2446	764.394	3.2446	803.499	3.2446	802.669	3.2446	797.919	3.2446	678.77	3.2446	877.419	3.2446	675.463	3.2446	833.411	3.2446	753.333	3.2446	753.333	3.2446	740.926	3.2446	758.582	3.2446	700.267	3.2446	856.909
3.3605	828.409	3.3605	783.253	3.3605	763.912	3.3605	722.716	3.3605	792.186	3.3605	776.153	3.3605	859.283	3.3605	790.318	3.3605	731.509	3.3605	792.922	3.3605	777.29	3.3605	803.042	3.3605	756.878	3.3605	833.603	3.3605	789.346	3.3605	968.091	3.3605	780.426	3.3605	936.989	3.3605	695.757	3.3605	788.905	3.3605	788.905	3.3605	738.964	3.3605	831.52	3.3605	781.413	3.3605	834.051
3.4764	838.84	3.4764	731.908	3.4764	712.627	3.4764	781.741	3.4764	815.167	3.4764	789.865	3.4764	931.224	3.4764	831.849	3.4764	873.885	3.4764	654.646	3.4764	814.878	3.4764	835.813	3.4764	738.573	3.4764	870.586	3.4764	801.011	3.4764	823.871	3.4764	827.059	3.4764	883.374	3.4764	792.172	3.4764	800.024	3.4764	800.024	3.4764	710.007	3.4764	845.026	3.4764	752.178	3.4764	799.659
3.5923	770.949	3.5923	711.338	3.5923	731.359	3.5923	802.125	3.5923	831.414	3.5923	826.647	3.5923	793.372	3.5923	888.909	3.5923	883.357	3.5923	700.59	3.5923	837.848	3.5923	709.399	3.5923	707.135	3.5923	828.539	3.5923	760.79	3.5923	666.329	3.5923	852.61	3.5923	811.386	3.5923	722.934	3.5923	954.57	3.5923	954.57	3.5923	785.243	3.5923	815.238	3.5923	924.379	3.5923	757.332
3.7082	774.669	3.7082	857.091	3.7082	819.456	3.7082	772.556	3.7082	738.198	3.7082	794.066	3.7082	657.528	3.7082	807	3.7082	782.97	3.7082	848.783	3.7082	820.723	3.7082	719.09	3.7082	732.107	3.7082	850.946	3.7082	720.832	3.7082	719.04	3.7082	796.288	3.7082	745.154	3.7082	730.04	3.7082	831.721	3.7082	831.721	3.7082	878.915	3.7082	777.399	3.7082	765.498	3.7082	808.978
3.824	733.961	3.824	813.792	3.824	811.978	3.824	778.884	3.824	763.909	3.824	812.357	3.824	689.171	3.824	855.333	3.824	818.228	3.824	772.226	3.824	855.623	3.824	795.667	3.824	751.204	3.824	759.361	3.824	693.618	3.824	805.185	3.824	726.613	3.824	836.525	3.824	795.485	3.824	730.226	3.824	730.226	3.824	790.952	3.824	726.393	3.824	766.911	3.824	805.217
3.9399	736.985	3.9399	663.749	3.9399	765.156	3.9399	725.969	3.9399	861.195	3.9399	819.593	3.9399	823.447	3.9399	857.939	3.9399	917.633	3.9399	807.388	3.9399	802.855	3.9399	808.714	3.9399	840.709	3.9399	780.085	3.9399	686.592	3.9399	850.797	3.9399	768.957	3.9399	880.738	3.9399	770.432	3.9399	724.33	3.9399	724.33	3.9399	788.951	3.9399	830.154	3.9399	743.526	3.9399	823.384
4.0558	761.452	4.0558	833.952	4.0558	797.429	4.0558	728.253	4.0558	687.446	4.0558	800.966	4.0558	728.782	4.0558	955.955	4.0558	752.099	4.0558	807.315	4.0558	803.776	4.0558	810.723	4.0558	865.159	4.0558	774.318	4.0558	713.03	4.0558	869.844	4.0558	727.255	4.0558	846.558	4.0558	747.459	4.0558	716.583	4.0558	716.583	4.0558	790.875	4.0558	811.571	4.0558	766.462	4.0558	753.411
4.1717	794.37	4.1717	946.778	4.1717	751.922	4.1717	807	4.1717	764.988	4.1717	843.218	4.1717	869.337	4.1717	927.879	4.1717	802.586	4.1717	817.263	4.1717	780.09	4.1717	911.518	4.1717	893.143	4.1717	795.708	4.1717	736.171	4.1717	829.312	4.1717	738.322	4.1717	901.516	4.1717	800.792	4.1717	705.673	4.1717	705.673	4.1717	745.827	4.1717	776.355	4.1717	748.327	4.1717	758.512
4.2876	780.534	4.2876	740.803	4.2876	729.837	4.2876	644.328	4.2876	758.718	4.2876	752.054	4.2876	844.429	4.2876	626.803	4.2876	725.218	4.2876	843.28	4.2876	682.276	4.2876	810.16	4.2876	767.616	4.2876	760.261	4.2876	703.663	4.2876	747.846	4.2876	757.143	4.2876	750.082	4.2876	827.03	4.2876	719.332	4.2876	719.332	4.2876	702.45	4.2876	764.785	4.2876	715.897	4.2876	742.984
4.4034	721.03	4.4034	738.011	4.4034	649.116	4.4034	806.095	4.4034	775.983	4.4034	649.697	4.4034	778.906	4.4034	697.818	4.4034	687.175	4.4034	815.264	4.4034	764.664	4.4034	746.27	4.4034	734.281	4.4034	839.11	4.4034	746.296	4.4034	782.634	4.4034	742.078	4.4034	798.473	4.4034	725.083	4.4034	807.017	4.4034	807.017	4.4034	744.075	4.4034	762.913	4.4034	747.375	4.4034	804.35
4.5193	741.36	4.5193	805.723	4.5193	775.508	4.5193	837.546	4.5193	671.708	4.5193	663.312	4.5193	791.708	4.5193	823.349	4.5193	736.601	4.5193	856.052	4.5193	787.686	4.5193	770.471	4.5193	747.667	4.5193	761.955	4.5193	730.934	4.5193	732.424	4.5193	890.624	4.5193	780.349	4.5193	808.408	4.5193	812.577	4.5193	812.577	4.5193	707.481	4.5193	793.852	4.5193	761.848	4.5193	879.11
4.6352	843.557	4.6352	878.624	4.6352	830.343	4.6352	745.391	4.6352	841.258	4.6352	720.415	4.6352	745.442	4.6352	694.97	4.6352	773.052	4.6352	783.463	4.6352	709.596	4.6352	816.818	4.6352	739.725	4.6352	820.519	4.6352	769.891	4.6352	654.904	4.6352	870.424	4.6352	713.583	4.6352	833.012	4.6352	746.837	4.6352	746.837	4.6352	844.715	4.6352	787.408	4.6352	821.704	4.6352	822.916
4.7511	651.653	4.7511	814.208	4.7511	778.648	4.7511	817.689	4.7511	867.187	4.7511	786.577	4.7511	695.729	4.7511	821.409	4.7511	865.524	4.7511	696.156	4.7511	714.95	4.7511	879.331	4.7511	750.693	4.7511	791.365	4.7511	766.101	4.7511	730.946	4.7511	830.294	4.7511	735.763	4.7511	781.682	4.7511	754.4	4.7511	754.4	4.7511	810.286	4.7511	749.461	4.7511	879.084	4.7511	770
4.867	683.149	4.867	830.15	4.867	854.476	4.867	803.518	4.867	707.397	4.867	760.6	4.867	724.796	4.867	734.424	4.867	714.082	4.867	728.657	4.867	762.152	4.867	733.84	4.867	903.286	4.867	807.138	4.867	771.368	4.867	823.386	4.867	774.906	4.867	757.347	4.867	751.182	4.867	632.667	4.867	632.667	4.867	920.515	4.867	779.136	4.867	796.437	4.867	770.964
4.9828	748.391	4.9828	777.265	4.9828	803.162	4.9828	784.362	4.9828	783.314	4.9828	746.612	4.9828	830.78	4.9828	797.106	4.9828	692.948	4.9828	751.488	4.9828	738.679	4.9828	771.769	4.9828	847.502	4.9828	798.371	4.9828	743.24	4.9828	781.942	4.9828	901.884	4.9828	764.156	4.9828	834.199	4.9828	841.602	4.9828	841.602	4.9828	757.627	4.9828	727.671	4.9828	682.232	4.9828	792.038
5.0987	736.047	5.0987	712.047	5.0987	811.181	5.0987	728.078	5.0987	853.344	5.0987	726.997	5.0987	722.719	5.0987	763	5.0987	781.854	5.0987	908.934	5.0987	694.439	5.0987	731.111	5.0987	728.805	5.0987	812.769	5.0987	789.718	5.0987	788.239	5.0987	867.359	5.0987	738.708	5.0987	709.3	5.0987	809.388	5.0987	809.388	5.0987	741.224	5.0987	773.253	5.0987	753.184	5.0987	823.736
5.2146	804.24	5.2146	885.478	5.2146	782.737	5.2146	671.417	5.2146	824.544	5.2146	754.657	5.2146	739.673	5.2146	679.182	5.2146	871.593	5.2146	771.368	5.2146	763.029	5.2146	788.353	5.2146	769.928	5.2146	710.139	5.2146	885.705	5.2146	795.141	5.2146	770.556	5.2146	820.608	5.2146	806.719	5.2146	731.003	5.2146	731.003	5.2146	750.589	5.2146	772.448	5.2146	736.396	5.2146	780.615
5.3305	681.657	5.3305	654.576	5.3305	743.287	5.3305	684.572	5.3305	830.291	5.3305	803.556	5.3305	719.757	5.3305	769.818	5.3305	761.63	5.3305	755.375	5.3305	816.29	5.3305	821.455	5.3305	776.485	5.3305	800.167	5.3305	858.472	5.3305	780.18	5.3305	707.448	5.3305	817.65	5.3305	818.522	5.3305	725.49	5.3305	725.49	5.3305	735.079	5.3305	718.476	5.3305	702.551	5.3305	689.017
5.4464	756.908	5.4464	790.786	5.4464	786.921	5.4464	743.656	5.4464	686.507	5.4464	788.366	5.4464	714.98	5.4464	724.045	5.4464	670.855	5.4464	734.547	5.4464	762.041	5.4464	837.885	5.4464	716.943	5.4464	792.136	5.4464	782.371	5.4464	936.011	5.4464	722.945	5.4464	772.955	5.4464	858.842	5.4464	705.723	5.4464	705.723	5.4464	776.602	5.4464	714.11	5.4464	794.066	5.4464	735.324
5.5622	806.79	5.5622	721.58	5.5622	776.45	5.5622	774.556	5.5622	747.848	5.5622	822.105	5.5622	728.595	5.5622	781.939	5.5622	708.046	5.5622	713.262	5.5622	789.634	5.5622	792.884	5.5622	741.847	5.5622	858.248	5.5622	802.435	5.5622	902.817	5.5622	772.238	5.5622	716.676	5.5622	680.703	5.5622	746.517	5.5622	746.517	5.5622	740.147	5.5622	717.53	5.5622	895.219	5.5622	731.633
5.6781	740.128	5.6781	795.889	5.6781	778.333	5.6781	701.093	5.6781	803.105	5.6781	785.018	5.6781	742.707	5.6781	667.727	5.6781	857.929	5.6781	745.421	5.6781	813.761	5.6781	762.408	5.6781	773.881	5.6781	726.539	5.6781	779.022	5.6781	849.81	5.6781	827.64	5.6781	696.406	5.6781	692.579	5.6781	692.333	5.6781	692.333	5.6781	719.457	5.6781	755.617	5.6781	751.601	5.6781	719.638
5.794	825.111	5.794	797.584	5.794	745.886	5.794	752.5	5.794	737.786	5.794	693.418	5.794	813.382	5.794	754.818	5.794	786.213	5.794	744.449	5.794	761.688	5.794	733.611	5.794	778.581	5.794	796.176	5.794	935.704	5.794	854.597	5.794	792.048	5.794	682.739	5.794	787.028	5.794	752.088	5.794	752.088	5.794	827.345	5.794	878.903	5.794	813.517	5.794	738.588
5.9099	839.577	5.9099	778.476	5.9099	777.214	5.9099	927.324	5.9099	782.417	5.9099	695.181	5.9099	759.681	5.9099	824.333	5.9099	694.529	5.9099	715.411	5.9099	886.577	5.9099	780.32	5.9099	782.336	5.9099	790.347	5.9099	765.5	5.9099	832.012	5.9099	830.024	5.9099	913.609	5.9099	774.515	5.9099	743.753	5.9099	743.753	5.9099	746.602	5.9099	834.269	5.9099	792.801	5.9099	768.214
6.0257	847.121	6.0257	780.64	6.0257	845.002	6.0257	775.893	6.0257	766.616	6.0257	772.365	6.0257	725.151	6.0257	734.939	6.0257	618.792	6.0257	763.59	6.0257	857.994	6.0257	830.325	6.0257	864.062	6.0257	799.019	6.0257	744.073	6.0257	843.174	6.0257	830.04	6.0257	800.49	6.0257	798.01	6.0257	732.367	6.0257	732.367	6.0257	722.451	6.0257	807.646	6.0257	808.684	6.0257	819.595
6.1416	835.189	6.1416	740.062	6.1416	876.665	6.1416	863.531	6.1416	797.389	6.1416	793.901	6.1416	806.162	6.1416	813.227	6.1416	674.495	6.1416	769.798	6.1416	828.771	6.1416	841.007	6.1416	908.507	6.1416	777.828	6.1416	843.06	6.1416	834.187	6.1416	900.827	6.1416	760.55	6.1416	754.607	6.1416	755.808	6.1416	755.808	6.1416	680.022	6.1416	830.205	6.1416	798.151	6.1416	827.015
6.2575	804.165	6.2575	762.196	6.2575	830.669	6.2575	660	6.2575	809.089	6.2575	726.533	6.2575	770.497	6.2575	1018.76	6.2575	827.149	6.2575	716.386	6.2575	831.593	6.2575	810.455	6.2575	957.327	6.2575	837.769	6.2575	866.612	6.2575	860.364	6.2575	752.832	6.2575	741.039	6.2575	695.747	6.2575	716.52	6.2575	716.52	6.2575	733.961	6.2575	707.716	6.2575	819.251	6.2575	790.829
6.3734	774.286	6.3734	812.073	6.3734	770.379	6.3734	787.68	6.3734	792.464	6.3734	749.756	6.3734	717.138	6.3734	781.167	6.3734	700.31	6.3734	717.55	6.3734	837.261	6.3734	823.667	6.3734	901.604	6.3734	843.325	6.3734	753.611	6.3734	810.408	6.3734	882.696	6.3734	757.553	6.3734	756.505	6.3734	771.602	6.3734	771.602	6.3734	791.929	6.3734	677.246	6.3734	863.46	6.3734	840.313
6.4893	819.478	6.4893	813.905	6.4893	785.651	6.4893	821.737	6.4893	872.583	6.4893	773.194	6.4893	754.67	6.4893	675.818	6.4893	712.682	6.4893	736.803	6.4893	787.657	6.4893	827.825	6.4893	902.695	6.4893	821.359	6.4893	883.36	6.4893	788.986	6.4893	846.416	6.4893	714.517	6.4893	776.414	6.4893	626	6.4893	626	6.4893	752.772	6.4893	773.303	6.4893	827.575	6.4893	857.261
6.6051	815.248	6.6051	839.378	6.6051	838.966	6.6051	731.157	6.6051	872.869	6.6051	760.198	6.6051	705.497	6.6051	727.515	6.6051	763.882	6.6051	779.998	6.6051	805.33	6.6051	829.055	6.6051	804.188	6.6051	746.38	6.6051	828	6.6051	818.355	6.6051	808.443	6.6051	772.996	6.6051	776.516	6.6051	748.112	6.6051	748.112	6.6051	764.19	6.6051	731.815	6.6051	844.38	6.6051	789.989
6.721	822.197	6.721	775.1	6.721	789.802	6.721	662.644	6.721	809.837	6.721	718.27	6.721	684.266	6.721	819.424	6.721	814.246	6.721	773.898	6.721	870.255	6.721	770.212	6.721	801.482	6.721	880.781	6.721	756.247	6.721	938.081	6.721	742.818	6.721	778.149	6.721	734.957	6.721	695.184	6.721	695.184	6.721	784.335	6.721	722.603	6.721	763.275	6.721	800.157
6.8369	866.483	6.8369	804.109	6.8369	819.645	6.8369	713.071	6.8369	729.499	6.8369	837.646	6.8369	691.79	6.8369	767.909	6.8369	800.551	6.8369	717.611	6.8369	811.648	6.8369	792.436	6.8369	727.419	6.8369	952.5	6.8369	727.487	6.8369	779.122	6.8369	781.216	6.8369	752.219	6.8369	751.089	6.8369	700.786	6.8369	700.786	6.8369	778.771	6.8369	728.013	6.8369	788.468	6.8369	761.304
6.9528	837.507	6.9528	827.183	6.9528	752.048	6.9528	760.815	6.9528	813.315	6.9528	799.807	6.9528	636.084	6.9528	755.333	6.9528	738.459	6.9528	705.507	6.9528	905.332	6.9528	828.129	6.9528	870.383	6.9528	814.809	6.9528	799.152	6.9528	790.866	6.9528	775.9	6.9528	786.097	6.9528	759.233	6.9528	786.558	6.9528	786.558	6.9528	808.16	6.9528	668.721	6.9528	773.69	6.9528	753.628
7.0687	751.072	7.0687	810.132	7.0687	718.788	7.0687	741.555	7.0687	840.602	7.0687	824.387	7.0687	762.479	7.0687	789.273	7.0687	742.597	7.0687	825.657	7.0687	953.478	7.0687	726.501	7.0687	883.832	7.0687	761.251	7.0687	785.614	7.0687	793.555	7.0687	790.952	7.0687	807.112	7.0687	711.766	7.0687	720.298	7.0687	720.298	7.0687	872.829	7.0687	751.104	7.0687	768.142	7.0687	725.583
7.1845	739.475	7.1845	729.393	7.1845	816.95	7.1845	832.393	7.1845	791.197	7.1845	799.725	7.1845	699.308	7.1845	677.455	7.1845	802.678	7.1845	893.295	7.1845	961.462	7.1845	761.106	7.1845	747.729	7.1845	786.859	7.1845	699.391	7.1845	805.61	7.1845	680.222	7.1845	811.947	7.1845	750.231	7.1845	757.745	7.1845	757.745	7.1845	797.277	7.1845	818.547	7.1845	740.185	7.1845	679.157
7.3004	754.577	7.3004	771.755	7.3004	772.286	7.3004	844	7.3004	799.758	7.3004	815.376	7.3004	740.714	7.3004	795.227	7.3004	813.765	7.3004	928.638	7.3004	864.585	7.3004	786.807	7.3004	749.68	7.3004	809.744	7.3004	767.232	7.3004	780.438	7.3004	684.687	7.3004	793.557	7.3004	783.898	7.3004	689.333	7.3004	689.333	7.3004	842.485	7.3004	802.345	7.3004	764.863	7.3004	848.153
7.4163	725.138	7.4163	750.434	7.4163	808.198	7.4163	879.029	7.4163	758.334	7.4163	868.585	7.4163	775.322	7.4163	650.121	7.4163	711.127	7.4163	848.347	7.4163	810.723	7.4163	738.41	7.4163	654.571	7.4163	893.037	7.4163	736.675	7.4163	939.065	7.4163	878.579	7.4163	755.495	7.4163	786.192	7.4163	796.531	7.4163	796.531	7.4163	774.78	7.4163	804.795	7.4163	834.409	7.4163	851.459
7.5322	754.953	7.5322	685.251	7.5322	744.071	7.5322	825.3	7.5322	757.424	7.5322	728.139	7.5322	774.908	7.5322	787.455	7.5322	854.917	7.5322	775.843	7.5322	837.808	7.5322	755.155	7.5322	661.012	7.5322	793.298	7.5322	834.828	7.5322	761.982	7.5322	863.991	7.5322	751.828	7.5322	930.08	7.5322	886.327	7.5322	886.327	7.5322	806.551	7.5322	793.79	7.5322	839.017	7.5322	616.936
7.6481	802.402	7.6481	710.631	7.6481	776.171	7.6481	726.722	7.6481	808.689	7.6481	838.821	7.6481	762.448	7.6481	834.333	7.6481	791.754	7.6481	678.744	7.6481	688.895	7.6481	753.333	7.6481	738.934	7.6481	767.515	7.6481	789.734	7.6481	715.714	7.6481	856.982	7.6481	848.817	7.6481	769.299	7.6481	772.639	7.6481	772.639	7.6481	836.063	7.6481	735.057	7.6481	997.43	7.6481	771.446
7.7639	807.143	7.7639	722.372	7.7639	785.913	7.7639	714.667	7.7639	753.021	7.7639	750.401	7.7639	756.818	7.7639	825.621	7.7639	821.589	7.7639	713.738	7.7639	819.045	7.7639	742.667	7.7639	801.618	7.7639	900.852	7.7639	754.112	7.7639	735.725	7.7639	846.117	7.7639	863.114	7.7639	764.568	7.7639	800.391	7.7639	800.391	7.7639	729.843	7.7639	820.883	7.7639	789.328	7.7639	748.422
7.8798	850.064	7.8798	679.324	7.8798	763.533	7.8798	903.811	7.8798	712.17	7.8798	710.557	7.8798	816.56	7.8798	814.455	7.8798	705.533	7.8798	683.823	7.8798	797.684	7.8798	707.489	7.8798	790.708	7.8798	852.665	7.8798	723.083	7.8798	804.324	7.8798	857.811	7.8798	850.925	7.8798	851.473	7.8798	669.857	7.8798	669.857	7.8798	731.492	7.8798	822.964	7.8798	713.73	7.8798	778.012
7.9957	777.487	7.9957	674.043	7.9957	688.162	7.9957	797.407	7.9957	730.26	7.9957	779.729	7.9957	865.265	7.9957	805.136	7.9957	726.319	7.9957	783.835	7.9957	859.52	7.9957	704.157	7.9957	761.773	7.9957	769.169	7.9957	821.209	7.9957	703.915	7.9957	755.08	7.9957	900.363	7.9957	764.518	7.9957	717.143	7.9957	717.143	7.9957	852.468	7.9957	777.118	7.9957	751.736	7.9957	675.065
8.1116	795.055	8.1116	753.023	8.1116	692.143	8.1116	687.691	8.1116	818.833	8.1116	795.249	8.1116	781.53	8.1116	811.455	8.1116	868.013	8.1116	800.714	8.1116	865.018	8.1116	703.953	8.1116	749.24	8.1116	876.301	8.1116	848.026	8.1116	789.364	8.1116	825.321	8.1116	881.945	8.1116	870.657	8.1116	797.5	8.1116	797.5	8.1116	660	8.1116	763.925	8.1116	739.486	8.1116	692.61
8.2275	894.125	8.2275	757.191	8.2275	742.586	8.2275	675.51	8.2275	839.725	8.2275	713.058	8.2275	717.934	8.2275	770.591	8.2275	778.596	8.2275	753.144	8.2275	724.669	8.2275	761.621	8.2275	739.687	8.2275	866.764	8.2275	791.829	8.2275	858.598	8.2275	867.138	8.2275	856.176	8.2275	1022.76	8.2275	867.927	8.2275	867.927	8.2275	719.287	8.2275	720.674	8.2275	858.012	8.2275	673.761
8.3433	798.479	8.3433	826.532	8.3433	826.089	8.3433	726.667	8.3433	907.307	8.3433	722.226	8.3433	792.291	8.3433	804.97	8.3433	657.868	8.3433	724.46	8.3433	782.146	8.3433	804.317	8.3433	712.457	8.3433	834.697	8.3433	811.692	8.3433	790.431	8.3433	763.431	8.3433	939.705	8.3433	790.82	8.3433	698.068	8.3433	698.068	8.3433	705.385	8.3433	711.077	8.3433	793.26	8.3433	695.266
8.4592	745.594	8.4592	944.388	8.4592	763.367	8.4592	826.803	8.4592	866.368	8.4592	780.008	8.4592	762.422	8.4592	781.394	8.4592	778.319	8.4592	731.237	8.4592	913.391	8.4592	840.708	8.4592	798.941	8.4592	894.306	8.4592	869.531	8.4592	813.264	8.4592	757.408	8.4592	889.666	8.4592	725.818	8.4592	806.815	8.4592	806.815	8.4592	771.578	8.4592	711.561	8.4592	786.826	8.4592	711.185
8.5751	769.81	8.5751	837.226	8.5751	824.826	8.5751	814.076	8.5751	832.769	8.5751	768.751	8.5751	830.963	8.5751	773.273	8.5751	879.469	8.5751	847.454	8.5751	876.089	8.5751	873.058	8.5751	807.152	8.5751	830.153	8.5751	863.064	8.5751	780.064	8.5751	780.584	8.5751	860.107	8.5751	720.588	8.5751	805.483	8.5751	805.483	8.5751	860.301	8.5751	767.67	8.5751	773.13	8.5751	823.598
8.691	726	8.691	798.997	8.691	830.672	8.691	791.56	8.691	817.052	8.691	695.623	8.691	788.156	8.691	722.394	8.691	823.925	8.691	826.27	8.691	832.477	8.691	781.576	8.691	797.221	8.691	829.373	8.691	831.479	8.691	816.587	8.691	754.778	8.691	798.888	8.691	788.568	8.691	723.189	8.691	723.189	8.691	831.508	8.691	839.021	8.691	733.668	8.691	791.736
8.8069	755.312	8.8069	792.469	8.8069	855.386	8.8069	750.63	8.8069	788.316	8.8069	863.781	8.8069	741.105	8.8069	775.667	8.8069	887.35	8.8069	749.612	8.8069	934.236	8.8069	914.986	8.8069	810.258	8.8069	853.836	8.8069	772.704	8.8069	804.756	8.8069	773.45	8.8069	788.561	8.8069	857.127	8.8069	750.367	8.8069	750.367	8.8069	759.841	8.8069	747.357	8.8069	741.919	8.8069	740.604
8.9227	896.215	8.9227	775.712	8.9227	798.016	8.9227	730.471	8.9227	783.704	8.9227	839.103	8.9227	747.208	8.9227	745.5	8.9227	767.884	8.9227	832.989	8.9227	793.846	8.9227	933.556	8.9227	785.694	8.9227	862.284	8.9227	827.069	8.9227	733.681	8.9227	867.253	8.9227	812.921	8.9227	906.302	8.9227	874.167	8.9227	874.167	8.9227	710.198	8.9227	863.289	8.9227	779.244	8.9227	791.54
9.0386	832.138	9.0386	973.073	9.0386	938.748	9.0386	735.963	9.0386	769.905	9.0386	707.644	9.0386	801.127	9.0386	829.879	9.0386	831.723	9.0386	729.947	9.0386	784.315	9.0386	814.072	9.0386	801.407	9.0386	909.308	9.0386	773.681	9.0386	786.654	9.0386	851.476	9.0386	894.188	9.0386	832.594	9.0386	771.272	9.0386	771.272	9.0386	791.472	9.0386	721.444	9.0386	817.722	9.0386	869.18
9.1545	759.456	9.1545	1016.65	9.1545	795.903	9.1545	779.48	9.1545	774.451	9.1545	884.577	9.1545	818.582	9.1545	641.379	9.1545	800.479	9.1545	644.052	9.1545	929.041	9.1545	877.399	9.1545	863.27	9.1545	840.491	9.1545	791.105	9.1545	749.77	9.1545	836.652	9.1545	952.315	9.1545	814.248	9.1545	846.968	9.1545	846.968	9.1545	692.071	9.1545	875.896	9.1545	922.806	9.1545	856.779
9.2704	771.914	9.2704	819.591	9.2704	806.781	9.2704	798.095	9.2704	755.913	9.2704	697.275	9.2704	805.404	9.2704	856.182	9.2704	861.22	9.2704	795.256	9.2704	870.787	9.2704	874.758	9.2704	785.595	9.2704	923.187	9.2704	759.59	9.2704	704.052	9.2704	773.406	9.2704	758.792	9.2704	774.243	9.2704	778.959	9.2704	778.959	9.2704	974.722	9.2704	787.753	9.2704	801.235	9.2704	893.758
9.3863	777.059	9.3863	813.032	9.3863	960.494	9.3863	812.417	9.3863	837.828	9.3863	754.923	9.3863	883.118	9.3863	805.667	9.3863	784.048	9.3863	748.328	9.3863	803.229	9.3863	896.931	9.3863	757.241	9.3863	803.311	9.3863	821.663	9.3863	684.615	9.3863	715.444	9.3863	748.285	9.3863	861.221	9.3863	840.231	9.3863	840.231	9.3863	994.693	9.3863	723.201	9.3863	758.704	9.3863	914.778
9.5021	859.758	9.5021	827.003	9.5021	833.322	9.5021	888.428	9.5021	868.393	9.5021	824.971	9.5021	948.365	9.5021	973.303	9.5021	797.651	9.5021	850.8	9.5021	722.843	9.5021	867.722	9.5021	887.497	9.5021	946.123	9.5021	800.381	9.5021	777.139	9.5021	708.823	9.5021	786.442	9.5021	948.088	9.5021	936.84	9.5021	936.84	9.5021	850.859	9.5021	749.966	9.5021	898.758	9.5021	780.333
9.618	937.198	9.618	782.836	9.618	751.293	9.618	882.895	9.618	775.09	9.618	739.11	9.618	902.976	9.618	788.364	9.618	860.224	9.618	817.034	9.618	919.896	9.618	783.365	9.618	776.621	9.618	855.904	9.618	749.374	9.618	728.927	9.618	832.583	9.618	779.98	9.618	800.394	9.618	948.503	9.618	948.503	9.618	767.261	9.618	844.255	9.618	661.057	9.618	780.243
9.7339	990.325	9.7339	771.306	9.7339	723.524	9.7339	772.444	9.7339	813.309	9.7339	761.473	9.7339	880.632	9.7339	784.485	9.7339	849.65	9.7339	749.967	9.7339	871.577	9.7339	775.391	9.7339	910.004	9.7339	953.285	9.7339	789.424	9.7339	724.265	9.7339	981.312	9.7339	824.534	9.7339	834.516	9.7339	935.333	9.7339	935.333	9.7339	815.576	9.7339	874.955	9.7339	671.278	9.7339	767.717
9.8498	824.836	9.8498	886.113	9.8498	728.991	9.8498	757.358	9.8498	860.402	9.8498	895.206	9.8498	856.509	9.8498	751.5	9.8498	798.259	9.8498	797.296	9.8498	809.687	9.8498	755.347	9.8498	725.744	9.8498	830.764	9.8498	716.942	9.8498	748.629	9.8498	806.495	9.8498	851.803	9.8498	834.574	9.8498	777.008	9.8498	777.008	9.8498	767.894	9.8498	821.645	9.8498	805.041	9.8498	775.314
9.9657	684.833	9.9657	880.108	9.9657	742.789	9.9657	878.671	9.9657	779.866	9.9657	849.354	9.9657	830.261	9.9657	906.818	9.9657	727.942	9.9657	861.429	9.9657	798.607	9.9657	707.596	9.9657	739.231	9.9657	843.003	9.9657	761.486	9.9657	784.268	9.9657	740.779	9.9657	909.535	9.9657	808.064	9.9657	831.02	9.9657	831.02	9.9657	801.232	9.9657	781.164	9.9657	810.137	9.9657	790.228
10.0815	830.799	10.0815	813.244	10.0815	785.63	10.0815	894.898	10.0815	736.264	10.0815	843.361	10.0815	823.8	10.0815	806.424	10.0815	835.218	10.0815	771.026	10.0815	962.299	10.0815	764.32	10.0815	809.508	10.0815	932.831	10.0815	736.109	10.0815	778.419	10.0815	811.606	10.0815	729.26	10.0815	796.04	10.0815	844.961	10.0815	844.961	10.0815	957.463	10.0815	729.106	10.0815	811.506	10.0815	701.189
10.1974	922.677	10.1974	868.22	10.1974	789.864	10.1974	879.193	10.1974	759.605	10.1974	1034.98	10.1974	855.722	10.1974	848.333	10.1974	822.537	10.1974	766.5	10.1974	848.984	10.1974	925.333	10.1974	847.727	10.1974	970.765	10.1974	786.401	10.1974	748.307	10.1974	801.203	10.1974	845.843	10.1974	909.075	10.1974	686.884	10.1974	686.884	10.1974	845.584	10.1974	677.9	10.1974	769.706	10.1974	697.13
10.3133	926.116	10.3133	716.853	10.3133	757.551	10.3133	780.274	10.3133	779.467	10.3133	795.948	10.3133	868.262	10.3133	692.5	10.3133	869.136	10.3133	807.766	10.3133	848.42	10.3133	866.349	10.3133	839.499	10.3133	957.759	10.3133	881.174	10.3133	807.643	10.3133	841.827	10.3133	812.98	10.3133	832.759	10.3133	766.507	10.3133	766.507	10.3133	759.365	10.3133	840.872	10.3133	773.822	10.3133	746.555
10.4292	894.347	10.4292	767.349	10.4292	777.281	10.4292	682.5	10.4292	733.269	10.4292	756.171	10.4292	764.168	10.4292	779.909	10.4292	776.86	10.4292	831.689	10.4292	808.234	10.4292	837.904	10.4292	871.892	10.4292	880.331	10.4292	765.777	10.4292	729.61	10.4292	894.373	10.4292	734.873	10.4292	798.228	10.4292	757.755	10.4292	757.755	10.4292	863.974	10.4292	782.811	10.4292	810.582	10.4292	710.618
10.5451	885.856	10.5451	854.571	10.5451	751.714	10.5451	987.663	10.5451	760.397	10.5451	710.528	10.5451	856.285	10.5451	781.576	10.5451	813.462	10.5451	1025.05	10.5451	801.609	10.5451	799.755	10.5451	876.58	10.5451	947.178	10.5451	791.842	10.5451	765.762	10.5451	876.933	10.5451	784.189	10.5451	862.239	10.5451	709.833	10.5451	709.833	10.5451	870.391	10.5451	723.589	10.5451	812.458	10.5451	749.591
10.6609	860.373	10.6609	819.252	10.6609	794.211	10.6609	1003.57	10.6609	789.047	10.6609	837.245	10.6609	908.025	10.6609	766.545	10.6609	969.663	10.6609	988.678	10.6609	712.069	10.6609	759.264	10.6609	782.228	10.6609	868.336	10.6609	847.979	10.6609	932.271	10.6609	775.804	10.6609	807.642	10.6609	804.329	10.6609	703.408	10.6609	703.408	10.6609	836.626	10.6609	715.204	10.6609	816.206	10.6609	725.435
10.7768	879.493	10.7768	819.223	10.7768	852.414	10.7768	846.088	10.7768	785.144	10.7768	755.64	10.7768	889.193	10.7768	805.439	10.7768	836.615	10.7768	929.257	10.7768	853.924	10.7768	800.846	10.7768	784.918	10.7768	1053.63	10.7768	960.662	10.7768	859.041	10.7768	790.973	10.7768	793.226	10.7768	832.863	10.7768	705.796	10.7768	705.796	10.7768	839.307	10.7768	812.538	10.7768	786.996	10.7768	696.381
10.8927	929.936	10.8927	933.482	10.8927	950.12	10.8927	955.959	10.8927	783.09	10.8927	782.251	10.8927	828.106	10.8927	728.909	10.8927	860.925	10.8927	851.59	10.8927	835.777	10.8927	880.846	10.8927	838.902	10.8927	956.878	10.8927	918.243	10.8927	889.986	10.8927	809.878	10.8927	787.795	10.8927	827.206	10.8927	839.088	10.8927	839.088	10.8927	793.532	10.8927	818.087	10.8927	706.921	10.8927	765.049
11.0086	858.284	11.0086	958.64	11.0086	887.375	11.0086	925.781	11.0086	801.539	11.0086	829.631	11.0086	844.71	11.0086	795.364	11.0086	919.054	11.0086	876.945	11.0086	769.236	11.0086	847.406	11.0086	956.496	11.0086	947.141	11.0086	973.111	11.0086	835.413	11.0086	869.822	11.0086	834.791	11.0086	790.594	11.0086	790.966	11.0086	790.966	11.0086	843.525	11.0086	794.819	11.0086	748.484	11.0086	873.107
11.1245	859.382	11.1245	843.057	11.1245	809.956	11.1245	913.333	11.1245	856.387	11.1245	813.705	11.1245	903.326	11.1245	918	11.1245	815.802	11.1245	769.011	11.1245	846.994	11.1245	915.163	11.1245	886.085	11.1245	988.205	11.1245	936.032	11.1245	775.144	11.1245	803.817	11.1245	827.355	11.1245	788.397	11.1245	749.891	11.1245	749.891	11.1245	723.433	11.1245	823.126	11.1245	776.885	11.1245	719.332
11.2403	875.662	11.2403	840.757	11.2403	836.038	11.2403	784.992	11.2403	846.455	11.2403	835.792	11.2403	812.567	11.2403	832	11.2403	815.599	11.2403	736.794	11.2403	815.435	11.2403	899.741	11.2403	910.359	11.2403	900.309	11.2403	807.182	11.2403	793.976	11.2403	805.272	11.2403	836.604	11.2403	785.385	11.2403	754.088	11.2403	754.088	11.2403	771.913	11.2403	928.856	11.2403	693.405	11.2403	696.429
11.3562	833.452	11.3562	855.556	11.3562	815	11.3562	767.484	11.3562	766.285	11.3562	803.834	11.3562	742.384	11.3562	739.455	11.3562	705.324	11.3562	795.709	11.3562	890.467	11.3562	719.381	11.3562	1000.1	11.3562	876.288	11.3562	757.666	11.3562	743.454	11.3562	797.908	11.3562	688.481	11.3562	780.991	11.3562	706.667	11.3562	706.667	11.3562	838.857	11.3562	918.774	11.3562	772.561	11.3562	711.554
11.4721	856.783	11.4721	822.817	11.4721	883.67	11.4721	841.125	11.4721	737.66	11.4721	1175.29	11.4721	819.31	11.4721	687	11.4721	739.821	11.4721	823.703	11.4721	889.37	11.4721	832.667	11.4721	1029.41	11.4721	864.156	11.4721	885.252	11.4721	801.482	11.4721	865.994	11.4721	846.526	11.4721	864.076	11.4721	827.439	11.4721	827.439	11.4721	761.286	11.4721	740.556	11.4721	779.674	11.4721	788.463
11.588	846.704	11.588	829.121	11.588	971.549	11.588	843.663	11.588	768.694	11.588	1135.01	11.588	805.866	11.588	861.758	11.588	880.222	11.588	773.089	11.588	861.963	11.588	769.614	11.588	830.802	11.588	861.619	11.588	902.766	11.588	849.518	11.588	879.837	11.588	828.287	11.588	800.233	11.588	863.163	11.588	863.163	11.588	783.24	11.588	822.816	11.588	744.22	11.588	787.997
11.7039	851.242	11.7039	830.397	11.7039	925.545	11.7039	826.918	11.7039	776.697	11.7039	1129.5	11.7039	839.039	11.7039	771.136	11.7039	842.438	11.7039	877.619	11.7039	863.586	11.7039	952.556	11.7039	875.096	11.7039	838.861	11.7039	837.54	11.7039	851.209	11.7039	877.001	11.7039	791.403	11.7039	907.365	11.7039	911.876	11.7039	911.876	11.7039	809.446	11.7039	837.478	11.7039	737.027	11.7039	820.984
11.8197	805.171	11.8197	742.457	11.8197	889.973	11.8197	789.5	11.8197	791.652	11.8197	867.981	11.8197	815.78	11.8197	798.455	11.8197	784.893	11.8197	855.549	11.8197	776.671	11.8197	933.215	11.8197	805.306	11.8197	844.118	11.8197	826.161	11.8197	774.903	11.8197	831.044	11.8197	839.418	11.8197	924.018	11.8197	842.912	11.8197	842.912	11.8197	765.938	11.8197	844.391	11.8197	794.193	11.8197	749.309
11.9356	887.397	11.9356	884.217	11.9356	808.591	11.9356	870.113	11.9356	870.812	11.9356	751.616	11.9356	852.603	11.9356	693.151	11.9356	947.094	11.9356	834.754	11.9356	907.166	11.9356	920.788	11.9356	1003.42	11.9356	946.312	11.9356	901.059	11.9356	806.635	11.9356	870.285	11.9356	882.496	11.9356	948.15	11.9356	856.587	11.9356	856.587	11.9356	883.487	11.9356	848.776	11.9356	786.592	11.9356	800.89
12.0515	695.385	12.0515	798.016	12.0515	945.739	12.0515	867.988	12.0515	888.069	12.0515	859.618	12.0515	841.945	12.0515	680	12.0515	885.939	12.0515	793.887	12.0515	980.21	12.0515	825.673	12.0515	796.099	12.0515	877.16	12.0515	910.348	12.0515	892.06	12.0515	963.793	12.0515	925.299	12.0515	865.652	12.0515	800.884	12.0515	800.884	12.0515	895.672	12.0515	869.268	12.0515	757.198	12.0515	804.637
12.1674	794.84	12.1674	750.98	12.1674	993.095	12.1674	776.176	12.1674	749.474	12.1674	889.791	12.1674	813.847	12.1674	710.758	12.1674	916.233	12.1674	784.299	12.1674	890.978	12.1674	795.917	12.1674	755.534	12.1674	996.438	12.1674	871.472	12.1674	946.35	12.1674	1007.99	12.1674	1032.52	12.1674	813.113	12.1674	677.167	12.1674	677.167	12.1674	716.939	12.1674	814.426	12.1674	839.555	12.1674	772.693
12.2833	1000.65	12.2833	826.549	12.2833	955.356	12.2833	754.916	12.2833	727.66	12.2833	821.813	12.2833	905.639	12.2833	718.788	12.2833	844.745	12.2833	797.588	12.2833	840.181	12.2833	847.372	12.2833	866.918	12.2833	884.559	12.2833	820.947	12.2833	855.892	12.2833	842.6	12.2833	918.547	12.2833	833.148	12.2833	800.755	12.2833	800.755	12.2833	905.9	12.2833	753.488	12.2833	867.4	12.2833	733.919
12.3991	885.071	12.3991	839.826	12.3991	881.672	12.3991	894.238	12.3991	747.675	12.3991	770.677	12.3991	922.906	12.3991	730.455	12.3991	847.158	12.3991	991.185	12.3991	855.364	12.3991	917.124	12.3991	948.105	12.3991	793.318	12.3991	851.971	12.3991	868.624	12.3991	878.511	12.3991	931.381	12.3991	826.01	12.3991	747.75	12.3991	747.75	12.3991	817.507	12.3991	799.363	12.3991	868.483	12.3991	813.991
12.515	834.86	12.515	858.082	12.515	780.516	12.515	989.333	12.515	815.357	12.515	873.656	12.515	939.789	12.515	782.242	12.515	898.99	12.515	997.501	12.515	916.093	12.515	948.22	12.515	905.535	12.515	894.401	12.515	847.863	12.515	869.292	12.515	917.269	12.515	827.045	12.515	760.852	12.515	809.68	12.515	809.68	12.515	872.307	12.515	872.252	12.515	837.494	12.515	816.084
12.6309	876.661	12.6309	911.78	12.6309	769.647	12.6309	830.75	12.6309	780.044	12.6309	867.189	12.6309	931.749	12.6309	771.53	12.6309	795.279	12.6309	815.933	12.6309	821.178	12.6309	1071.03	12.6309	1096.49	12.6309	908.275	12.6309	799.71	12.6309	986.015	12.6309	817.608	12.6309	954.995	12.6309	708.496	12.6309	854.711	12.6309	854.711	12.6309	927.725	12.6309	928.527	12.6309	866.137	12.6309	775.639
12.7468	889.956	12.7468	916.431	12.7468	755.103	12.7468	828.224	12.7468	819.501	12.7468	803.74	12.7468	858.826	12.7468	811	12.7468	947.955	12.7468	862.304	12.7468	866.008	12.7468	1033.78	12.7468	992.753	12.7468	829.297	12.7468	803.357	12.7468	852.593	12.7468	851.648	12.7468	863.006	12.7468	829.386	12.7468	831.993	12.7468	831.993	12.7468	909.18	12.7468	842.478	12.7468	906.402	12.7468	897.076
12.8627	844.534	12.8627	979.161	12.8627	752.618	12.8627	813.384	12.8627	908.666	12.8627	845.296	12.8627	812.566	12.8627	829.742	12.8627	899.962	12.8627	894.239	12.8627	1093.65	12.8627	975.237	12.8627	933.894	12.8627	850.877	12.8627	785.537	12.8627	854.688	12.8627	966.83	12.8627	909.706	12.8627	882.904	12.8627	875.677	12.8627	875.677	12.8627	782.238	12.8627	825.862	12.8627	842.839	12.8627	791.862
12.9785	883.874	12.9785	929.413	12.9785	790.81	12.9785	894.893	12.9785	912.669	12.9785	895.229	12.9785	888.081	12.9785	832.667	12.9785	906.418	12.9785	877.984	12.9785	1053.06	12.9785	922.51	12.9785	904.365	12.9785	841.515	12.9785	768.604	12.9785	736.808	12.9785	888.093	12.9785	960.261	12.9785	867.014	12.9785	843	12.9785	843	12.9785	810.099	12.9785	849.12	12.9785	820.165	12.9785	804.632
13.0944	879.601	13.0944	841.44	13.0944	844.086	13.0944	869.818	13.0944	829.12	13.0944	914.635	13.0944	924.684	13.0944	730.909	13.0944	871.692	13.0944	845.165	13.0944	982.568	13.0944	995.424	13.0944	926.872	13.0944	892.562	13.0944	838.848	13.0944	793.917	13.0944	956.079	13.0944	903.354	13.0944	878.919	13.0944	828.935	13.0944	828.935	13.0944	941.83	13.0944	881.521	13.0944	1001.01	13.0944	859.734
13.2103	854.502	13.2103	1087.35	13.2103	772.983	13.2103	741.611	13.2103	858.479	13.2103	881.097	13.2103	894.201	13.2103	972.849	13.2103	944.334	13.2103	888.731	13.2103	984.971	13.2103	1017.81	13.2103	924.554	13.2103	809.91	13.2103	841.333	13.2103	837.784	13.2103	935.09	13.2103	950.896	13.2103	772.467	13.2103	744.371	13.2103	744.371	13.2103	1077.23	13.2103	918.503	13.2103	985.027	13.2103	773.152
13.3262	821.96	13.3262	976.724	13.3262	856.766	13.3262	804.32	13.3262	798.464	13.3262	806.047	13.3262	836.567	13.3262	788.015	13.3262	943.736	13.3262	957.774	13.3262	904.989	13.3262	984.416	13.3262	941.091	13.3262	845.579	13.3262	768.375	13.3262	894.164	13.3262	804.295	13.3262	823.363	13.3262	693.64	13.3262	726.585	13.3262	726.585	13.3262	1093.92	13.3262	925.019	13.3262	877.087	13.3262	811.206
13.4421	776.816	13.4421	820.666	13.4421	962.461	13.4421	766.21	13.4421	851.762	13.4421	813.234	13.4421	882.72	13.4421	810	13.4421	1006.83	13.4421	950.424	13.4421	915.767	13.4421	1005.03	13.4421	953.632	13.4421	858.833	13.4421	841.781	13.4421	919.231	13.4421	815.312	13.4421	879.991	13.4421	714.016	13.4421	729.109	13.4421	729.109	13.4421	965.453	13.4421	936.527	13.4421	938.793	13.4421	981.951
13.5579	839.711	13.5579	769.588	13.5579	938.942	13.5579	745.75	13.5579	877.087	13.5579	854.676	13.5579	926.983	13.5579	830.394	13.5579	951.121	13.5579	852.985	13.5579	852.217	13.5579	1059.4	13.5579	985.778	13.5579	1045.23	13.5579	848.316	13.5579	1026.63	13.5579	821.324	13.5579	746.791	13.5579	759.533	13.5579	840.67	13.5579	840.67	13.5579	953.203	13.5579	921.778	13.5579	897.951	13.5579	823.512
13.6738	855.327	13.6738	818.078	13.6738	930.128	13.6738	834.547	13.6738	810.019	13.6738	910.113	13.6738	939.7	13.6738	1002	13.6738	1009.59	13.6738	931.199	13.6738	877.93	13.6738	1000.34	13.6738	876.824	13.6738	885.16	13.6738	766.456	13.6738	1073.29	13.6738	847.985	13.6738	703.918	13.6738	729.536	13.6738	860.167	13.6738	860.167	13.6738	854.823	13.6738	921.903	13.6738	917.761	13.6738	903.178
13.7897	879.276	13.7897	857.989	13.7897	802.222	13.7897	824.687	13.7897	847.411	13.7897	912.268	13.7897	993.443	13.7897	937.682	13.7897	851.441	13.7897	1022.3	13.7897	980.108	13.7897	1069.37	13.7897	837.092	13.7897	877.54	13.7897	817.997	13.7897	1005.18	13.7897	831.552	13.7897	779.696	13.7897	894.223	13.7897	879.333	13.7897	879.333	13.7897	886.735	13.7897	941.896	13.7897	840.885	13.7897	848.812
13.9056	945.8	13.9056	939.662	13.9056	766.087	13.9056	767.074	13.9056	850.836	13.9056	883.519	13.9056	948.659	13.9056	1066.73	13.9056	871.956	13.9056	959.679	13.9056	940.166	13.9056	1110.28	13.9056	936.674	13.9056	915.512	13.9056	847.958	13.9056	849.255	13.9056	849.273	13.9056	702.799	13.9056	878.026	13.9056	781.327	13.9056	781.327	13.9056	985.833	13.9056	938.338	13.9056	871.738	13.9056	833.155
14.0215	880.338	14.0215	926.649	14.0215	831.261	14.0215	846.671	14.0215	945.08	14.0215	827.66	14.0215	844.395	14.0215	1149.33	14.0215	822.594	14.0215	825.446	14.0215	911.917	14.0215	1003.67	14.0215	897.226	14.0215	834.343	14.0215	692.577	14.0215	865.305	14.0215	776.179	14.0215	840.634	14.0215	778.249	14.0215	703.976	14.0215	703.976	14.0215	888.915	14.0215	1013.46	14.0215	812.28	14.0215	805.791
14.1373	688.965	14.1373	830.387	14.1373	884.286	14.1373	873.265	14.1373	792.084	14.1373	780.623	14.1373	972.467	14.1373	983.818	14.1373	779.146	14.1373	841.856	14.1373	923.351	14.1373	873.525	14.1373	815.166	14.1373	821.256	14.1373	969.595	14.1373	863.415	14.1373	826.658	14.1373	949.417	14.1373	789.166	14.1373	955.238	14.1373	955.238	14.1373	800.353	14.1373	865.141	14.1373	812.867	14.1373	896.492
14.2532	790.011	14.2532	933.089	14.2532	960.005	14.2532	970.62	14.2532	783.56	14.2532	863.484	14.2532	944.338	14.2532	796.258	14.2532	879.666	14.2532	878.389	14.2532	889.675	14.2532	887.882	14.2532	852.26	14.2532	881.539	14.2532	861.338	14.2532	964.574	14.2532	967.021	14.2532	985.996	14.2532	823.919	14.2532	900.08	14.2532	900.08	14.2532	773.606	14.2532	905.038	14.2532	922.751	14.2532	865
14.3691	824.39	14.3691	964.725	14.3691	829.826	14.3691	869.255	14.3691	951.699	14.3691	954.274	14.3691	941.316	14.3691	1011.94	14.3691	936.871	14.3691	870.975	14.3691	894.806	14.3691	972.818	14.3691	840.602	14.3691	939.489	14.3691	843.325	14.3691	875.018	14.3691	855.436	14.3691	903.905	14.3691	866.924	14.3691	795.048	14.3691	795.048	14.3691	905.356	14.3691	941.888	14.3691	1029.92	14.3691	846.492
14.485	843.333	14.485	917.52	14.485	800.331	14.485	891.949	14.485	916.026	14.485	940.925	14.485	989.139	14.485	942.182	14.485	893.449	14.485	1013.23	14.485	985.161	14.485	996.708	14.485	787.042	14.485	1020.43	14.485	778	14.485	845.607	14.485	905.346	14.485	936.66	14.485	884.513	14.485	798.374	14.485	798.374	14.485	854.514	14.485	929.774	14.485	974.217	14.485	890.998
14.6009	839.114	14.6009	832.497	14.6009	935.429	14.6009	976.667	14.6009	864.208	14.6009	883.387	14.6009	874.622	14.6009	858.273	14.6009	901.306	14.6009	1008.76	14.6009	937.89	14.6009	1114.45	14.6009	953.521	14.6009	1019.37	14.6009	837.725	14.6009	961.149	14.6009	961.842	14.6009	957.451	14.6009	1166.05	14.6009	759.667	14.6009	759.667	14.6009	838.849	14.6009	821.022	14.6009	993.129	14.6009	1001.76
14.7167	825.998	14.7167	898.37	14.7167	944.018	14.7167	895.635	14.7167	1010.66	14.7167	834.601	14.7167	875.01	14.7167	900.091	14.7167	854.629	14.7167	904.071	14.7167	844.375	14.7167	1052.64	14.7167	935.236	14.7167	1011.5	14.7167	821.81	14.7167	866.603	14.7167	940.973	14.7167	1114.63	14.7167	992.326	14.7167	810.085	14.7167	810.085	14.7167	940.916	14.7167	788.402	14.7167	970.93	14.7167	931.272
14.8326	883.782	14.8326	1024.18	14.8326	1006.55	14.8326	843.136	14.8326	1032.34	14.8326	919.685	14.8326	929.437	14.8326	886.818	14.8326	983.895	14.8326	928.137	14.8326	931.315	14.8326	1124.96	14.8326	837.48	14.8326	862.866	14.8326	873.428	14.8326	705.781	14.8326	760.813	14.8326	1020.54	14.8326	872.415	14.8326	847.816	14.8326	847.816	14.8326	853.889	14.8326	829.302	14.8326	915.235	14.8326	863.92
14.9485	987.659	14.9485	947.342	14.9485	942.123	14.9485	845.713	14.9485	1125.57	14.9485	875.46	14.9485	920.744	14.9485	862.833	14.9485	870.016	14.9485	940.993	14.9485	922.33	14.9485	1125.34	14.9485	932.003	14.9485	970.964	14.9485	764.568	14.9485	804.255	14.9485	870.611	14.9485	892.916	14.9485	883.136	14.9485	839.993	14.9485	839.993	14.9485	812.906	14.9485	823.46	14.9485	947.87	14.9485	823.069
15.0644	959.406	15.0644	889.854	15.0644	809.016	15.0644	893.477	15.0644	1119.46	15.0644	901.791	15.0644	883.89	15.0644	849.485	15.0644	811.411	15.0644	943.026	15.0644	871.642	15.0644	1018.11	15.0644	850.198	15.0644	933.394	15.0644	873.229	15.0644	838.075	15.0644	1003.36	15.0644	883.854	15.0644	857.266	15.0644	885.932	15.0644	885.932	15.0644	857.995	15.0644	741.866	15.0644	1010.86	15.0644	866.525
15.1803	807.954	15.1803	900.421	15.1803	898.854	15.1803	900.901	15.1803	870.903	15.1803	979.365	15.1803	839.558	15.1803	1002.32	15.1803	790.192	15.1803	869.151	15.1803	903.515	15.1803	1082.65	15.1803	802.329	15.1803	915.91	15.1803	833.405	15.1803	768.248	15.1803	1004.2	15.1803	992.205	15.1803	942.649	15.1803	904.066	15.1803	904.066	15.1803	936.678	15.1803	794.61	15.1803	952.873	15.1803	862.122
15.2961	929.902	15.2961	917.419	15.2961	819.954	15.2961	787.407	15.2961	876.585	15.2961	843.905	15.2961	889.228	15.2961	955.333	15.2961	850.108	15.2961	814.637	15.2961	900.994	15.2961	755.667	15.2961	919.741	15.2961	930.565	15.2961	830.574	15.2961	726.624	15.2961	1059.87	15.2961	1104.35	15.2961	915.55	15.2961	849.857	15.2961	849.857	15.2961	854.81	15.2961	949.534	15.2961	1033.02	15.2961	786.858
15.412	907.433	15.412	986.413	15.412	914.048	15.412	848.171	15.412	983.64	15.412	761.263	15.412	942.473	15.412	1002.96	15.412	844.744	15.412	809.851	15.412	796.682	15.412	991.612	15.412	855.568	15.412	855.205	15.412	800.667	15.412	872.197	15.412	1052.82	15.412	1119.57	15.412	893.216	15.412	980.25	15.412	980.25	15.412	867.786	15.412	890.628	15.412	1022.72	15.412	868.012
15.5279	819.95	15.5279	987.509	15.5279	944.664	15.5279	891.597	15.5279	913.9	15.5279	811.404	15.5279	838.864	15.5279	885	15.5279	814.516	15.5279	831.481	15.5279	803.523	15.5279	1102.48	15.5279	894.729	15.5279	940.306	15.5279	858.452	15.5279	801.485	15.5279	1044.85	15.5279	1065.55	15.5279	867.291	15.5279	1025.21	15.5279	1025.21	15.5279	1042.2	15.5279	927.773	15.5279	916.561	15.5279	928.066
15.6438	874.773	15.6438	936.109	15.6438	1060.48	15.6438	887.333	15.6438	1077.13	15.6438	869.772	15.6438	766.275	15.6438	888.773	15.6438	837.719	15.6438	937.467	15.6438	885.001	15.6438	998.642	15.6438	911.101	15.6438	1001.24	15.6438	738.295	15.6438	1022.1	15.6438	1034.67	15.6438	881.376	15.6438	890.217	15.6438	954.245	15.6438	954.245	15.6438	918.506	15.6438	848.365	15.6438	928.831	15.6438	916.484
15.7597	924.173	15.7597	1016.82	15.7597	1085.1	15.7597	960.391	15.7597	957.617	15.7597	914.096	15.7597	866.605	15.7597	730.697	15.7597	809.161	15.7597	1018.21	15.7597	1036.96	15.7597	1038.12	15.7597	852.762	15.7597	1039.23	15.7597	806.109	15.7597	991.384	15.7597	1205.26	15.7597	923.781	15.7597	958.331	15.7597	921.102	15.7597	921.102	15.7597	838.714	15.7597	781.647	15.7597	828.546	15.7597	833.296
15.8755	996.437	15.8755	795.585	15.8755	1049.09	15.8755	955.143	15.8755	849.125	15.8755	907.216	15.8755	908.815	15.8755	859.955	15.8755	864.124	15.8755	833.541	15.8755	911.882	15.8755	949.299	15.8755	791.687	15.8755	971.923	15.8755	854.241	15.8755	1000.59	15.8755	1110.86	15.8755	874.53	15.8755	887.532	15.8755	920.495	15.8755	920.495	15.8755	928.787	15.8755	795.426	15.8755	970.248	15.8755	805.383
15.9914	992.461	15.9914	771.132	15.9914	998.373	15.9914	908.074	15.9914	978.282	15.9914	886.663	15.9914	903.633	15.9914	800.849	15.9914	907.014	15.9914	768.554	15.9914	973.76	15.9914	975.284	15.9914	805.511	15.9914	877.285	15.9914	876.133	15.9914	880.183	15.9914	1223.65	15.9914	898.151	15.9914	974.875	15.9914	1131.84	15.9914	1131.84	15.9914	1002.74	15.9914	750.332	15.9914	920.482	15.9914	847.019
16.1073	924.849	16.1073	905.579	16.1073	953.745	16.1073	884.181	16.1073	1048.14	16.1073	987	16.1073	920.487	16.1073	1017.26	16.1073	839.44	16.1073	833.308	16.1073	1019.82	16.1073	959.807	16.1073	890.461	16.1073	1005.44	16.1073	885.329	16.1073	889.629	16.1073	1045.54	16.1073	1054.62	16.1073	886.407	16.1073	829.522	16.1073	829.522	16.1073	974.376	16.1073	863.769	16.1073	886.268	16.1073	884.229
16.2232	988.504	16.2232	918.916	16.2232	968.651	16.2232	984.617	16.2232	977.94	16.2232	930.154	16.2232	868.685	16.2232	934.364	16.2232	816.112	16.2232	846.034	16.2232	1004.7	16.2232	1023.47	16.2232	894.559	16.2232	1074.97	16.2232	840.084	16.2232	888.055	16.2232	815.795	16.2232	932.48	16.2232	1001.6	16.2232	784.333	16.2232	784.333	16.2232	940.683	16.2232	936.27	16.2232	959.082	16.2232	897.124
16.3391	973.464	16.3391	836.354	16.3391	991.412	16.3391	869.171	16.3391	869.834	16.3391	894.022	16.3391	866.866	16.3391	859.742	16.3391	840.336	16.3391	843.391	16.3391	1007.67	16.3391	906.077	16.3391	909.195	16.3391	965.18	16.3391	805.3	16.3391	873.539	16.3391	917.999	16.3391	943.071	16.3391	989.915	16.3391	835.951	16.3391	835.951	16.3391	792.645	16.3391	776.023	16.3391	904.152	16.3391	947.227
16.4549	1012.54	16.4549	915.866	16.4549	909.815	16.4549	847.247	16.4549	902.834	16.4549	820.023	16.4549	892.299	16.4549	743.394	16.4549	857.25	16.4549	883.771	16.4549	1005.75	16.4549	800.592	16.4549	969.181	16.4549	869.479	16.4549	956.734	16.4549	805.187	16.4549	851.943	16.4549	949.108	16.4549	928.657	16.4549	869.582	16.4549	869.582	16.4549	945.143	16.4549	933.709	16.4549	865.376	16.4549	1003.27
16.5708	958.64	16.5708	893.538	16.5708	916.77	16.5708	969.508	16.5708	932.765	16.5708	819.249	16.5708	924.202	16.5708	855	16.5708	848.108	16.5708	861.026	16.5708	925.264	16.5708	905	16.5708	786.765	16.5708	807.987	16.5708	753.843	16.5708	826.331	16.5708	895.748	16.5708	830.777	16.5708	904.928	16.5708	909.435	16.5708	909.435	16.5708	849.083	16.5708	1060.26	16.5708	777.989	16.5708	1123.61
16.6867	963.1	16.6867	904.147	16.6867	993.023	16.6867	753	16.6867	869.142	16.6867	862.131	16.6867	936.742	16.6867	864.758	16.6867	862.195	16.6867	822.816	16.6867	1067.5	16.6867	846.052	16.6867	821.22	16.6867	892.877	16.6867	917.891	16.6867	847.91	16.6867	938.195	16.6867	939.1	16.6867	947.197	16.6867	863.517	16.6867	863.517	16.6867	811.645	16.6867	950.298	16.6867	942.344	16.6867	1033.69
16.8026	981.461	16.8026	938.859	16.8026	971.568	16.8026	792.259	16.8026	904.22	16.8026	823.723	16.8026	899.615	16.8026	1018.56	16.8026	810.406	16.8026	928.698	16.8026	976.349	16.8026	847.97	16.8026	959.173	16.8026	904.089	16.8026	932.899	16.8026	922.127	16.8026	820.829	16.8026	975.013	16.8026	820.277	16.8026	834.687	16.8026	834.687	16.8026	813.175	16.8026	907.504	16.8026	939.371	16.8026	957.908
16.9185	1044.74	16.9185	1017.05	16.9185	851.081	16.9185	915.36	16.9185	936.466	16.9185	806.908	16.9185	936.065	16.9185	901.455	16.9185	851.402	16.9185	983.222	16.9185	963.958	16.9185	862.45	16.9185	1064.43	16.9185	885.244	16.9185	866.914	16.9185	940.271	16.9185	848.36	16.9185	862.926	16.9185	792.711	16.9185	808.32	16.9185	808.32	16.9185	962.196	16.9185	1005.21	16.9185	961.167	16.9185	956.818
17.0343	966.874	17.0343	889.333	17.0343	939	17.0343	856.245	17.0343	889.326	17.0343	862.885	17.0343	959.122	17.0343	839.894	17.0343	987.438	17.0343	1005.31	17.0343	1061.77	17.0343	872.887	17.0343	987.008	17.0343	959.017	17.0343	834.524	17.0343	1055.74	17.0343	881.905	17.0343	939.747	17.0343	836.71	17.0343	773.333	17.0343	773.333	17.0343	1028.97	17.0343	874.582	17.0343	998.891	17.0343	885.164
17.1502	983.308	17.1502	1006.26	17.1502	930.277	17.1502	943.589	17.1502	886.874	17.1502	764.598	17.1502	883.561	17.1502	972	17.1502	1085.2	17.1502	956.907	17.1502	936.69	17.1502	966.168	17.1502	1053.88	17.1502	972.295	17.1502	792.51	17.1502	863.504	17.1502	791.059	17.1502	1001.73	17.1502	725.916	17.1502	796.497	17.1502	796.497	17.1502	1041.87	17.1502	891.942	17.1502	963.033	17.1502	874.731
17.2661	932.626	17.2661	945.734	17.2661	1026.86	17.2661	892.085	17.2661	904.599	17.2661	861.752	17.2661	839.367	17.2661	819.227	17.2661	932.085	17.2661	967.05	17.2661	1130.27	17.2661	957.132	17.2661	1118.74	17.2661	833.097	17.2661	959.548	17.2661	848.219	17.2661	834.689	17.2661	1056.62	17.2661	775.036	17.2661	784.854	17.2661	784.854	17.2661	1027.68	17.2661	882.706	17.2661	873.114	17.2661	909.677
17.382	984	17.382	989.812	17.382	991.972	17.382	873.556	17.382	904.651	17.382	812.827	17.382	805.982	17.382	840.697	17.382	924.171	17.382	994.816	17.382	1183.15	17.382	854.89	17.382	1261.37	17.382	858.679	17.382	893.665	17.382	987.027	17.382	870.531	17.382	1052.97	17.382	766.785	17.382	802.986	17.382	802.986	17.382	940.242	17.382	918.798	17.382	901.527	17.382	832.001
17.4979	897.55	17.4979	944.876	17.4979	1030.95	17.4979	840.377	17.4979	874.378	17.4979	840.259	17.4979	796.318	17.4979	1015.47	17.4979	988.506	17.4979	941.415	17.4979	1056.47	17.4979	888.482	17.4979	1044.21	17.4979	936.028	17.4979	917.128	17.4979	1143.72	17.4979	837.744	17.4979	1143.05	17.4979	767.373	17.4979	741.197	17.4979	741.197	17.4979	932.229	17.4979	894.064	17.4979	853.412	17.4979	787.821
17.6137	983.633	17.6137	971.735	17.6137	829.711	17.6137	922.691	17.6137	898.739	17.6137	757.185	17.6137	837.739	17.6137	853.636	17.6137	906.04	17.6137	929.013	17.6137	810.696	17.6137	841.229	17.6137	961.388	17.6137	917.752	17.6137	904.815	17.6137	1085.34	17.6137	929.505	17.6137	1171.88	17.6137	772.733	17.6137	735.952	17.6137	735.952	17.6137	961.93	17.6137	884.378	17.6137	744.486	17.6137	830.333
17.7296	1020.11	17.7296	952.297	17.7296	811.913	17.7296	975.708	17.7296	867.135	17.7296	1006.15	17.7296	867.361	17.7296	926.849	17.7296	995.093	17.7296	874.826	17.7296	1010.53	17.7296	890.749	17.7296	998.389	17.7296	996.675	17.7296	974.404	17.7296	930.182	17.7296	1063.18	17.7296	971.105	17.7296	813.233	17.7296	803.19	17.7296	803.19	17.7296	1005.9	17.7296	1017.04	17.7296	848.07	17.7296	873.5
17.8455	912.408	17.8455	851.456	17.8455	816	17.8455	1068.13	17.8455	846.411	17.8455	814.219	17.8455	864.176	17.8455	944.333	17.8455	963.782	17.8455	900.581	17.8455	854.09	17.8455	1046.33	17.8455	961.221	17.8455	1177.05	17.8455	922.294	17.8455	1055.76	17.8455	982.303	17.8455	838.155	17.8455	952.228	17.8455	762.667	17.8455	762.667	17.8455	947.852	17.8455	959.512	17.8455	726.02	17.8455	935.42
17.9614	852.215	17.9614	832.846	17.9614	814.576	17.9614	1056.74	17.9614	885.415	17.9614	852.27	17.9614	833.015	17.9614	848.864	17.9614	966.942	17.9614	962.5	17.9614	898.697	17.9614	842.449	17.9614	951.411	17.9614	1079.71	17.9614	863.464	17.9614	1185.15	17.9614	931.822	17.9614	918.374	17.9614	865.693	17.9614	835.34	17.9614	835.34	17.9614	939.024	17.9614	997.099	17.9614	933.535	17.9614	928.736
18.0772	931.782	18.0772	1030.64	18.0772	888.914	18.0772	1014.63	18.0772	884.217	18.0772	941.067	18.0772	919.266	18.0772	781.394	18.0772	1103.42	18.0772	965.281	18.0772	819.192	18.0772	858.358	18.0772	987.815	18.0772	1089.71	18.0772	957.598	18.0772	1244.42	18.0772	890.782	18.0772	975.348	18.0772	837.96	18.0772	736.646	18.0772	736.646	18.0772	1088.27	18.0772	856.482	18.0772	781.21	18.0772	912.368
18.1931	1031.42	18.1931	901.757	18.1931	1007.69	18.1931	1059.95	18.1931	968.39	18.1931	790.294	18.1931	1036.51	18.1931	897.03	18.1931	1020.38	18.1931	980.929	18.1931	971.393	18.1931	1016.02	18.1931	1092.39	18.1931	1035.39	18.1931	941.624	18.1931	1546.83	18.1931	835.133	18.1931	1041.03	18.1931	894.082	18.1931	882.784	18.1931	882.784	18.1931	1037.68	18.1931	791.959	18.1931	865.58	18.1931	916.06
18.309	776.537	18.309	1088.83	18.309	985.379	18.309	991.156	18.309	837.71	18.309	942.299	18.309	1048.51	18.309	886	18.309	894.759	18.309	1043.84	18.309	901.926	18.309	973.456	18.309	1086.9	18.309	1032.8	18.309	789.557	18.309	1296.67	18.309	919.046	18.309	1115.67	18.309	956.703	18.309	858.711	18.309	858.711	18.309	1006.63	18.309	807.005	18.309	754.184	18.309	920.229
18.4249	926.491	18.4249	1024.13	18.4249	893.702	18.4249	786.69	18.4249	996.176	18.4249	865.094	18.4249	905.924	18.4249	863.409	18.4249	966.046	18.4249	957.602	18.4249	921.615	18.4249	856.074	18.4249	860.307	18.4249	948.916	18.4249	1006.64	18.4249	1103.44	18.4249	1019.16	18.4249	1036.08	18.4249	901.419	18.4249	943.141	18.4249	943.141	18.4249	1040.1	18.4249	937.814	18.4249	889.357	18.4249	1012.19
18.5408	806.855	18.5408	1054.51	18.5408	1002.53	18.5408	938.016	18.5408	931.158	18.5408	917.518	18.5408	879.07	18.5408	959.667	18.5408	852.136	18.5408	902.762	18.5408	912.659	18.5408	816.898	18.5408	821.727	18.5408	885.694	18.5408	1152.88	18.5408	1175.97	18.5408	1293.4	18.5408	1111.15	18.5408	946.786	18.5408	971.279	18.5408	971.279	18.5408	896.62	18.5408	1126.81	18.5408	869.58	18.5408	933.386
18.6566	968.073	18.6566	968.091	18.6566	1004.24	18.6566	925.826	18.6566	976.044	18.6566	991.8	18.6566	932.977	18.6566	1176.45	18.6566	1080.84	18.6566	905.504	18.6566	873.292	18.6566	866.867	18.6566	860.111	18.6566	869.674	18.6566	1056.67	18.6566	1149.05	18.6566	1398.01	18.6566	1045.47	18.6566	963.854	18.6566	882	18.6566	882	18.6566	900.514	18.6566	1301.41	18.6566	873.016	18.6566	803.053
18.7725	858.354	18.7725	1010.45	18.7725	951.002	18.7725	867.333	18.7725	905.559	18.7725	877.922	18.7725	852.657	18.7725	1109.79	18.7725	1146.17	18.7725	901.496	18.7725	829.801	18.7725	1020.12	18.7725	919.848	18.7725	822.209	18.7725	1058.48	18.7725	1257.01	18.7725	1493.09	18.7725	1029.55	18.7725	815.093	18.7725	844.827	18.7725	844.827	18.7725	877.636	18.7725	1217.35	18.7725	914.667	18.7725	834.709
18.8884	831.572	18.8884	942.905	18.8884	883.465	18.8884	689.386	18.8884	850.007	18.8884	1033.43	18.8884	766.983	18.8884	1060.36	18.8884	1285.36	18.8884	933.119	18.8884	854.286	18.8884	879.879	18.8884	870.766	18.8884	887.983	18.8884	1121.28	18.8884	1323.49	18.8884	1326.83	18.8884	1195.41	18.8884	898.058	18.8884	781.939	18.8884	781.939	18.8884	917.815	18.8884	943.148	18.8884	981.936	18.8884	682.233
19.0043	814.365	19.0043	946.722	19.0043	984.135	19.0043	817.305	19.0043	800.914	19.0043	870.808	19.0043	780.153	19.0043	1035.18	19.0043	1294.02	19.0043	931.975	19.0043	1016.08	19.0043	887.598	19.0043	853.278	19.0043	910.505	19.0043	1228.19	19.0043	1179.96	19.0043	1177.83	19.0043	1091.98	19.0043	989.053	19.0043	886.048	19.0043	886.048	19.0043	950.271	19.0043	915.198	19.0043	1009.7	19.0043	751.667
19.1202	839.76	19.1202	900.806	19.1202	943.039	19.1202	911.069	19.1202	736.211	19.1202	872.3	19.1202	884.555	19.1202	845.833	19.1202	1376.95	19.1202	918.763	19.1202	978.601	19.1202	1020.67	19.1202	892.196	19.1202	827.234	19.1202	1013.05	19.1202	993.418	19.1202	1049.21	19.1202	965.994	19.1202	1084.94	19.1202	1060.69	19.1202	1060.69	19.1202	833.857	19.1202	944.524	19.1202	1128.67	19.1202	763.54
19.236	880.224	19.236	929.224	19.236	1093.17	19.236	873.222	19.236	939.238	19.236	894.394	19.236	888.497	19.236	824.455	19.236	1337.83	19.236	858.829	19.236	1015.97	19.236	933.085	19.236	1056.96	19.236	867.075	19.236	885.592	19.236	900.726	19.236	1448.88	19.236	953.639	19.236	1045.75	19.236	1242.33	19.236	1242.33	19.236	838.903	19.236	893.299	19.236	1200.69	19.236	860.605
19.3519	925.531	19.3519	963.81	19.3519	1014.74	19.3519	806.304	19.3519	846.908	19.3519	797.112	19.3519	800.637	19.3519	1096.41	19.3519	1185.79	19.3519	911.764	19.3519	775.191	19.3519	895.802	19.3519	970.947	19.3519	869.081	19.3519	975.171	19.3519	882.478	19.3519	1535.14	19.3519	965.402	19.3519	902.262	19.3519	1123.33	19.3519	1123.33	19.3519	887.341	19.3519	837.713	19.3519	1041.71	19.3519	914.01
19.4678	900.987	19.4678	1014.65	19.4678	793.048	19.4678	910.741	19.4678	888.826	19.4678	796.133	19.4678	832.106	19.4678	968.849	19.4678	1143.83	19.4678	898.85	19.4678	1010.13	19.4678	1063.68	19.4678	957.576	19.4678	953.245	19.4678	1040.61	19.4678	875.598	19.4678	1495.81	19.4678	1058.59	19.4678	876.858	19.4678	975.667	19.4678	975.667	19.4678	857.758	19.4678	871.766	19.4678	1077.14	19.4678	892.119
19.5837	855.238	19.5837	913.434	19.5837	911.874	19.5837	915.88	19.5837	764.291	19.5837	920.973	19.5837	854.888	19.5837	1058.92	19.5837	1090.51	19.5837	963.718	19.5837	1090.9	19.5837	1059.14	19.5837	1021.98	19.5837	1058.07	19.5837	925.484	19.5837	1028.95	19.5837	1476.21	19.5837	1072.2	19.5837	1099.34	19.5837	930.549	19.5837	930.549	19.5837	928.88	19.5837	958.772	19.5837	1042.76	19.5837	837.922
19.6996	920.984	19.6996	919.86	19.6996	861.959	19.6996	943.154	19.6996	858.417	19.6996	939.421	19.6996	746.953	19.6996	988.273	19.6996	1039.07	19.6996	934.028	19.6996	950.789	19.6996	925.653	19.6996	865.607	19.6996	1081.88	19.6996	783.644	19.6996	954.743	19.6996	1415.91	19.6996	1099.55	19.6996	963.732	19.6996	957.344	19.6996	957.344	19.6996	1070.35	19.6996	1131.08	19.6996	932.916	19.6996	787.97
19.8154	931.146	19.8154	758.414	19.8154	850.877	19.8154	890.375	19.8154	871.122	19.8154	876.753	19.8154	772.093	19.8154	949.106	19.8154	1070.32	19.8154	936.043	19.8154	931.936	19.8154	846.578	19.8154	940.375	19.8154	920.207	19.8154	831	19.8154	1062.77	19.8154	1231.65	19.8154	1018.23	19.8154	936.65	19.8154	861.051	19.8154	861.051	19.8154	1291.82	19.8154	1197.27	19.8154	1092.14	19.8154	913.117
19.9313	801.812	19.9313	893.841	19.9313	862.807	19.9313	887.543	19.9313	853.329	19.9313	1038.09	19.9313	832.816	19.9313	905.879	19.9313	1011.02	19.9313	994.021	19.9313	955.936	19.9313	839.322	19.9313	995.707	19.9313	815.241	19.9313	736.355	19.9313	1166.8	19.9313	1070.62	19.9313	960.022	19.9313	958.28	19.9313	1001.73	19.9313	1001.73	19.9313	1242.09	19.9313	1040.24	19.9313	1076.32	19.9313	1019.83
20.0472	671.538	20.0472	874.008	20.0472	908.505	20.0472	914.205	20.0472	959.825	20.0472	976.305	20.0472	864.108	20.0472	1080.18	20.0472	1070.43	20.0472	894.598	20.0472	1011.09	20.0472	876.091	20.0472	966.075	20.0472	731.988	20.0472	851.818	20.0472	1089.87	20.0472	1063.29	20.0472	1116.74	20.0472	825.251	20.0472	1088.17	20.0472	1088.17	20.0472	984.773	20.0472	857.833	20.0472	1254.11	20.0472	1043.61
20.1631	815.902	20.1631	775.681	20.1631	937.8	20.1631	872.037	20.1631	924.972	20.1631	837.769	20.1631	875.287	20.1631	960	20.1631	1165.62	20.1631	1089.97	20.1631	963.81	20.1631	849.16	20.1631	902.534	20.1631	812.861	20.1631	917.709	20.1631	983.388	20.1631	1008.27	20.1631	1125.24	20.1631	888.237	20.1631	958.946	20.1631	958.946	20.1631	916.602	20.1631	992.53	20.1631	1101.72	20.1631	974.516
20.279	867.593	20.279	931.297	20.279	921.476	20.279	845.344	20.279	765.273	20.279	1018.18	20.279	956.348	20.279	1176.55	20.279	1216.13	20.279	1119.75	20.279	1133.43	20.279	723.022	20.279	1015.51	20.279	811.063	20.279	1012.17	20.279	880.705	20.279	1146.86	20.279	1040.43	20.279	1014.22	20.279	927.75	20.279	927.75	20.279	1272.6	20.279	1156.76	20.279	1081.47	20.279	970.433
20.3948	896.916	20.3948	944.667	20.3948	854.031	20.3948	837.346	20.3948	944.713	20.3948	961.33	20.3948	993.85	20.3948	1167	20.3948	899.765	20.3948	1145.24	20.3948	1032.74	20.3948	719	20.3948	1147.62	20.3948	946.676	20.3948	1094.23	20.3948	1048.15	20.3948	1074.96	20.3948	972.675	20.3948	1170.34	20.3948	965.585	20.3948	965.585	20.3948	1367.39	20.3948	975.971	20.3948	1035.98	20.3948	911.747
20.5107	804.007	20.5107	796.543	20.5107	875.166	20.5107	694.403	20.5107	947.441	20.5107	934.217	20.5107	1032.8	20.5107	1143.91	20.5107	897.803	20.5107	1090.94	20.5107	1028.25	20.5107	754.041	20.5107	1012.26	20.5107	893.783	20.5107	1013.07	20.5107	1224.63	20.5107	1153.68	20.5107	835.277	20.5107	1253.96	20.5107	839.954	20.5107	839.954	20.5107	1792.25	20.5107	962.646	20.5107	1060.78	20.5107	910.995
20.6266	953.563	20.6266	925.151	20.6266	871.07	20.6266	686.018	20.6266	897.312	20.6266	911.185	20.6266	1066.53	20.6266	983.455	20.6266	960.029	20.6266	1118.08	20.6266	1089.46	20.6266	806.725	20.6266	898.565	20.6266	993.977	20.6266	1002.17	20.6266	1435.52	20.6266	1100.46	20.6266	1040.95	20.6266	1003.27	20.6266	805.316	20.6266	805.316	20.6266	1677.2	20.6266	921.641	20.6266	1192.72	20.6266	941.602
20.7425	818.612	20.7425	867.613	20.7425	872.773	20.7425	728.309	20.7425	1033.88	20.7425	882.135	20.7425	1036.74	20.7425	800.636	20.7425	935.394	20.7425	1139.13	20.7425	969.888	20.7425	842.624	20.7425	937.769	20.7425	964.643	20.7425	953.673	20.7425	1264.38	20.7425	1060.59	20.7425	1117.53	20.7425	989.16	20.7425	826.286	20.7425	826.286	20.7425	1637.01	20.7425	941.53	20.7425	1267.77	20.7425	895.263
20.8584	908.36	20.8584	906.161	20.8584	828.301	20.8584	945	20.8584	996.026	20.8584	970.942	20.8584	985.971	20.8584	1212.15	20.8584	930.013	20.8584	1002.8	20.8584	1014.5	20.8584	932.468	20.8584	1006.23	20.8584	922.003	20.8584	1026.86	20.8584	1071.49	20.8584	1056.56	20.8584	1196.44	20.8584	1165.41	20.8584	933.932	20.8584	933.932	20.8584	1484.92	20.8584	933.148	20.8584	1108.45	20.8584	865.784
20.9742	860.422	20.9742	858.68	20.9742	805.719	20.9742	940	20.9742	896.784	20.9742	837.772	20.9742	981.06	20.9742	1035.15	20.9742	998.1	20.9742	918.504	20.9742	880.784	20.9742	846.796	20.9742	1003.77	20.9742	996.194	20.9742	1027.65	20.9742	1055.85	20.9742	981.308	20.9742	1021.12	20.9742	1026.67	20.9742	993.248	20.9742	993.248	20.9742	1409.35	20.9742	1096.02	20.9742	1043.76	20.9742	743.921
21.0901	977.443	21.0901	937.256	21.0901	848.619	21.0901	748.778	21.0901	930.403	21.0901	910.379	21.0901	1005.32	21.0901	1071.55	21.0901	964.626	21.0901	1029.82	21.0901	968.175	21.0901	729.933	21.0901	977.951	21.0901	1318.36	21.0901	1060.72	21.0901	989.634	21.0901	910.642	21.0901	948.46	21.0901	927.051	21.0901	714.167	21.0901	714.167	21.0901	1172.92	21.0901	1160.69	21.0901	1045.08	21.0901	761.06
21.206	977.797	21.206	923.37	21.206	793.702	21.206	778.699	21.206	868.883	21.206	944.086	21.206	1041.75	21.206	888.894	21.206	1029.26	21.206	1039.02	21.206	910.031	21.206	785.422	21.206	1019.74	21.206	1476.65	21.206	1074.58	21.206	985.054	21.206	871.061	21.206	972.81	21.206	999.162	21.206	804.437	21.206	804.437	21.206	992.017	21.206	1222.81	21.206	973.924	21.206	770.397
21.3219	1018.46	21.3219	894.835	21.3219	812.079	21.3219	823.938	21.3219	834.913	21.3219	902.116	21.3219	1128.13	21.3219	924.606	21.3219	1148.95	21.3219	1048.44	21.3219	980.788	21.3219	907.388	21.3219	898.656	21.3219	1184.11	21.3219	1118.65	21.3219	988.022	21.3219	854.424	21.3219	971.5	21.3219	966.388	21.3219	744.367	21.3219	744.367	21.3219	1006.7	21.3219	1258.65	21.3219	882.419	21.3219	817.117
21.4378	911.256	21.4378	929.466	21.4378	828.531	21.4378	947.013	21.4378	797.239	21.4378	856.939	21.4378	1047.07	21.4378	946.182	21.4378	1053.56	21.4378	1043.66	21.4378	1079.67	21.4378	890.407	21.4378	973.326	21.4378	972.969	21.4378	1028.21	21.4378	1026.33	21.4378	966.859	21.4378	877.887	21.4378	857.926	21.4378	787.946	21.4378	787.946	21.4378	889.86	21.4378	1021.27	21.4378	849.261	21.4378	764.977
21.5536	825.297	21.5536	995.264	21.5536	972.927	21.5536	1038.02	21.5536	760.817	21.5536	866.125	21.5536	1115.21	21.5536	859	21.5536	1207.38	21.5536	930.177	21.5536	1133.28	21.5536	800.835	21.5536	915.304	21.5536	891.407	21.5536	989.458	21.5536	992.238	21.5536	898.739	21.5536	951.891	21.5536	812.781	21.5536	820.616	21.5536	820.616	21.5536	1042.89	21.5536	926.357	21.5536	982.948	21.5536	744.434
21.6695	1151.7	21.6695	942.696	21.6695	1075.22	21.6695	1030.21	21.6695	764.281	21.6695	960.663	21.6695	1082.14	21.6695	1131.83	21.6695	1227.99	21.6695	916.473	21.6695	1281.36	21.6695	935.667	21.6695	862.778	21.6695	1203.2	21.6695	1230.52	21.6695	1021.68	21.6695	1008.63	21.6695	938.008	21.6695	750.432	21.6695	912.34	21.6695	912.34	21.6695	1051.95	21.6695	797.021	21.6695	870.031	21.6695	868.1
21.7854	1019.22	21.7854	848.125	21.7854	1081.07	21.7854	1025.2	21.7854	866.197	21.7854	992.012	21.7854	931.887	21.7854	1072.82	21.7854	1273.41	21.7854	954.042	21.7854	1286.79	21.7854	1074.07	21.7854	813.557	21.7854	1129.07	21.7854	1205.83	21.7854	946.478	21.7854	976.663	21.7854	893.778	21.7854	738.081	21.7854	763.007	21.7854	763.007	21.7854	1090.53	21.7854	969.601	21.7854	903.317	21.7854	911.708
21.9013	914.395	21.9013	840.211	21.9013	989.238	21.9013	1011.25	21.9013	731.82	21.9013	998.185	21.9013	879.989	21.9013	1081.56	21.9013	1077.1	21.9013	1024.46	21.9013	1225.54	21.9013	897.174	21.9013	878.071	21.9013	1185.09	21.9013	1215.27	21.9013	1057.04	21.9013	947.438	21.9013	825.538	21.9013	775.648	21.9013	712.25	21.9013	712.25	21.9013	960.091	21.9013	962.613	21.9013	831.634	21.9013	789.268
22.0172	894.524	22.0172	768.83	22.0172	840.809	22.0172	866.22	22.0172	816.032	22.0172	1033.64	22.0172	994.354	22.0172	861.879	22.0172	1066.05	22.0172	1022.7	22.0172	1117.57	22.0172	898.099	22.0172	815.411	22.0172	1188.88	22.0172	1121.78	22.0172	992.687	22.0172	993.475	22.0172	818.49	22.0172	788.6	22.0172	821.378	22.0172	821.378	22.0172	1045.11	22.0172	1102.11	22.0172	843.665	22.0172	917.469
22.133	841.867	22.133	855.237	22.133	783.872	22.133	743.833	22.133	890.236	22.133	1010.79	22.133	1091.57	22.133	1307.32	22.133	1149.78	22.133	931.754	22.133	957.225	22.133	955.054	22.133	778.165	22.133	1307.36	22.133	1087.87	22.133	1037.8	22.133	888.521	22.133	831.857	22.133	836.623	22.133	905.713	22.133	905.713	22.133	939.463	22.133	1074.35	22.133	930.361	22.133	824.574
22.2489	889.298	22.2489	802.7	22.2489	756.125	22.2489	691.444	22.2489	852.583	22.2489	920.177	22.2489	1138.61	22.2489	1026.7	22.2489	1015.16	22.2489	1083.39	22.2489	979.497	22.2489	1199.04	22.2489	981.653	22.2489	1198.15	22.2489	876.648	22.2489	992.134	22.2489	884.602	22.2489	769.479	22.2489	788.268	22.2489	817.32	22.2489	817.32	22.2489	957.649	22.2489	1032.14	22.2489	870.177	22.2489	841.657
22.3648	949.823	22.3648	863.672	22.3648	776.347	22.3648	736.325	22.3648	833.517	22.3648	930.939	22.3648	1101.62	22.3648	982.833	22.3648	1091.65	22.3648	1227.22	22.3648	937.735	22.3648	1139.38	22.3648	1093.74	22.3648	999.885	22.3648	853.272	22.3648	895.145	22.3648	907.592	22.3648	738.791	22.3648	857.818	22.3648	778.964	22.3648	778.964	22.3648	969.96	22.3648	1060.04	22.3648	853.12	22.3648	862.376
22.4807	918.523	22.4807	915.287	22.4807	803.812	22.4807	843.444	22.4807	863.699	22.4807	881.145	22.4807	1156.7	22.4807	1035.82	22.4807	1022.95	22.4807	1236.43	22.4807	882.845	22.4807	1040.6	22.4807	1022.3	22.4807	947.162	22.4807	849.464	22.4807	942.661	22.4807	935.383	22.4807	737.121	22.4807	1014.75	22.4807	828.956	22.4807	828.956	22.4807	948.866	22.4807	1098.52	22.4807	920.619	22.4807	945.232
22.5966	924.32	22.5966	937.526	22.5966	780.681	22.5966	748.551	22.5966	985.168	22.5966	918.386	22.5966	1275.63	22.5966	915.909	22.5966	1008.67	22.5966	1327.74	22.5966	894.126	22.5966	888.496	22.5966	943.482	22.5966	872.605	22.5966	872.38	22.5966	901.082	22.5966	952.444	22.5966	735.088	22.5966	979.76	22.5966	806.224	22.5966	806.224	22.5966	884.537	22.5966	1017.61	22.5966	910.952	22.5966	973.554
22.7124	816.722	22.7124	850.333	22.7124	926.667	22.7124	725.535	22.7124	1083.91	22.7124	919.03	22.7124	1188.07	22.7124	1011.27	22.7124	1298.89	22.7124	1133.9	22.7124	932.561	22.7124	837.785	22.7124	877.178	22.7124	863.991	22.7124	818.213	22.7124	903.486	22.7124	1147.76	22.7124	737.981	22.7124	1014.72	22.7124	869.667	22.7124	869.667	22.7124	909.857	22.7124	852.897	22.7124	824.162	22.7124	1089.5
22.8283	732.299	22.8283	850.157	22.8283	913.576	22.8283	759.594	22.8283	958.238	22.8283	929.98	22.8283	1129.51	22.8283	988.909	22.8283	1271.68	22.8283	1055.03	22.8283	909.941	22.8283	847.85	22.8283	776.661	22.8283	906.936	22.8283	758.043	22.8283	936.429	22.8283	1076.69	22.8283	828.8	22.8283	863.288	22.8283	739.665	22.8283	739.665	22.8283	779.19	22.8283	893.793	22.8283	837.271	22.8283	1167.06
22.9442	799.234	22.9442	876.419	22.9442	722.428	22.9442	844.5	22.9442	933.806	22.9442	998.753	22.9442	1054.5	22.9442	827.667	22.9442	1085.17	22.9442	830.696	22.9442	820.273	22.9442	874.333	22.9442	892.108	22.9442	902.409	22.9442	789.688	22.9442	834.659	22.9442	990.892	22.9442	837.236	22.9442	884.739	22.9442	732.19	22.9442	732.19	22.9442	857.381	22.9442	974.952	22.9442	997.91	22.9442	1131.44
23.0601	756.377	23.0601	921.585	23.0601	770.725	23.0601	821.539	23.0601	1171.8	23.0601	903.258	23.0601	1155.54	23.0601	868.97	23.0601	852.209	23.0601	802.247	23.0601	798.383	23.0601	943.424	23.0601	920.222	23.0601	774.579	23.0601	868.696	23.0601	964.07	23.0601	1029.2	23.0601	889.005	23.0601	1022.43	23.0601	694.964	23.0601	694.964	23.0601	857.192	23.0601	943.976	23.0601	1076.1	23.0601	1084.87
23.176	907.63	23.176	900.132	23.176	784.682	23.176	859.008	23.176	1023.56	23.176	901.394	23.176	1240.59	23.176	789	23.176	1072.83	23.176	839.996	23.176	846.122	23.176	793.674	23.176	798.126	23.176	737.402	23.176	753.708	23.176	948.378	23.176	1006.56	23.176	751.554	23.176	1230.56	23.176	753.531	23.176	753.531	23.176	844.326	23.176	1418.69	23.176	1070.67	23.176	1161.24
23.2918	787.933	23.2918	849.319	23.2918	711.059	23.2918	829.736	23.2918	1118	23.2918	880.132	23.2918	1255.16	23.2918	907.636	23.2918	1289.26	23.2918	1051.42	23.2918	835.579	23.2918	842.388	23.2918	744.249	23.2918	815.798	23.2918	659.756	23.2918	977.336	23.2918	889.359	23.2918	788.568	23.2918	1319.74	23.2918	827.971	23.2918	827.971	23.2918	884.603	23.2918	1404.88	23.2918	890.674	23.2918	1195.72
23.4077	809.189	23.4077	847.615	23.4077	780.336	23.4077	794.998	23.4077	1105.09	23.4077	814.921	23.4077	1235.36	23.4077	1042.06	23.4077	1261.95	23.4077	1026.06	23.4077	895.896	23.4077	910.441	23.4077	731.28	23.4077	811.34	23.4077	865.896	23.4077	948.816	23.4077	802.789	23.4077	782.753	23.4077	1145.3	23.4077	802.446	23.4077	802.446	23.4077	939.336	23.4077	1314.91	23.4077	804.484	23.4077	1263.94
23.5236	923.833	23.5236	874.279	23.5236	759.81	23.5236	752.378	23.5236	992.302	23.5236	870.437	23.5236	1266.71	23.5236	958.045	23.5236	1036.47	23.5236	1040.1	23.5236	915.751	23.5236	776.972	23.5236	778.275	23.5236	875.036	23.5236	925.631	23.5236	1057.94	23.5236	807.35	23.5236	884.755	23.5236	976.287	23.5236	861.417	23.5236	861.417	23.5236	883.221	23.5236	1275.13	23.5236	693.268	23.5236	1467.9
23.6395	741.431	23.6395	960.408	23.6395	624.054	23.6395	800.852	23.6395	1300.09	23.6395	986.089	23.6395	1181.91	23.6395	1086.12	23.6395	1077.47	23.6395	1094.92	23.6395	963.058	23.6395	820.518	23.6395	863.8	23.6395	807.822	23.6395	867.72	23.6395	961.648	23.6395	833.431	23.6395	962.174	23.6395	1053.39	23.6395	864.231	23.6395	864.231	23.6395	954.563	23.6395	1096.09	23.6395	750.25	23.6395	1510.08
23.7554	781.323	23.7554	815.04	23.7554	777.752	23.7554	846.741	23.7554	1157.72	23.7554	1075.7	23.7554	1037.81	23.7554	1177.7	23.7554	1079.1	23.7554	999.539	23.7554	1038.75	23.7554	688.171	23.7554	869.383	23.7554	673.646	23.7554	815.138	23.7554	1046.18	23.7554	817.42	23.7554	1047.44	23.7554	888.034	23.7554	994.026	23.7554	994.026	23.7554	807.49	23.7554	905.526	23.7554	700.151	23.7554	1250.44
23.8712	866.78	23.8712	873.332	23.8712	900.336	23.8712	845.043	23.8712	1092.94	23.8712	1055.41	23.8712	1168.35	23.8712	1215	23.8712	971.011	23.8712	796.484	23.8712	1032.32	23.8712	671.721	23.8712	819.75	23.8712	718.63	23.8712	897.209	23.8712	972.805	23.8712	925.678	23.8712	1230.32	23.8712	939.663	23.8712	902.935	23.8712	902.935	23.8712	867.843	23.8712	937.547	23.8712	691.668	23.8712	1060.69
23.9871	848.447	23.9871	895.262	23.9871	878.991	23.9871	777.667	23.9871	941.142	23.9871	938.733	23.9871	1180.31	23.9871	1028.83	23.9871	990.582	23.9871	825.631	23.9871	1171.59	23.9871	819.284	23.9871	801.001	23.9871	736.769	23.9871	989.949	23.9871	1011.21	23.9871	994.812	23.9871	1313.19	23.9871	962.188	23.9871	1192.48	23.9871	1192.48	23.9871	957.381	23.9871	1201.34	23.9871	656.191	23.9871	925.66
24.103	855.214	24.103	848.009	24.103	874.358	24.103	783.276	24.103	1118.62	24.103	1032.39	24.103	1238.7	24.103	821.939	24.103	1048.01	24.103	887.128	24.103	1306.51	24.103	804.154	24.103	897.198	24.103	877.386	24.103	962.357	24.103	1112.88	24.103	1152.47	24.103	1797.57	24.103	1004.4	24.103	1175.2	24.103	1175.2	24.103	1056.21	24.103	1564.02	24.103	736.801	24.103	878.897
24.2189	805.476	24.2189	775.023	24.2189	872.144	24.2189	813.768	24.2189	969.29	24.2189	1218.63	24.2189	1111.15	24.2189	848	24.2189	985.054	24.2189	839.096	24.2189	1288.73	24.2189	762.889	24.2189	911.374	24.2189	883.494	24.2189	991	24.2189	1265.42	24.2189	1260.73	24.2189	1846.74	24.2189	1034.77	24.2189	1065.04	24.2189	1065.04	24.2189	1128.58	24.2189	1719.48	24.2189	822.563	24.2189	746.427
24.3348	835.24	24.3348	802.109	24.3348	861.333	24.3348	885.852	24.3348	1005.62	24.3348	1203.07	24.3348	1087.15	24.3348	836.818	24.3348	945.352	24.3348	999.605	24.3348	1195.32	24.3348	855.686	24.3348	1144.69	24.3348	742.847	24.3348	991.069	24.3348	1236.78	24.3348	1086.69	24.3348	1526.85	24.3348	919.185	24.3348	785.667	24.3348	785.667	24.3348	1069.96	24.3348	1506.92	24.3348	798.852	24.3348	793.11
24.4506	762.705	24.4506	783.919	24.4506	914.025	24.4506	870.267	24.4506	1111.11	24.4506	1115.92	24.4506	1197.29	24.4506	1061.33	24.4506	945.696	24.4506	917.87	24.4506	1186.78	24.4506	874.661	24.4506	1264.16	24.4506	970.656	24.4506	966.929	24.4506	1295.16	24.4506	1082.55	24.4506	1724.82	24.4506	1058.3	24.4506	842.35	24.4506	842.35	24.4506	1155.9	24.4506	1442.64	24.4506	734.336	24.4506	772.273
24.5665	775.82	24.5665	843.271	24.5665	806.348	24.5665	866.095	24.5665	1273.96	24.5665	1049.91	24.5665	1251.24	24.5665	936.364	24.5665	962.275	24.5665	898.703	24.5665	974.221	24.5665	925.51	24.5665	1191.51	24.5665	1098.65	24.5665	904.638	24.5665	1385.34	24.5665	1107.62	24.5665	1716.89	24.5665	1039.09	24.5665	897.429	24.5665	897.429	24.5665	907.716	24.5665	1426.63	24.5665	794.607	24.5665	758.195
24.6824	814.579	24.6824	875.748	24.6824	762.809	24.6824	835.268	24.6824	1140.86	24.6824	1041.26	24.6824	1417.55	24.6824	1123.05	24.6824	1013.24	24.6824	924.248	24.6824	909.152	24.6824	892.992	24.6824	979.816	24.6824	1152.72	24.6824	1093.35	24.6824	1300.29	24.6824	1019.23	24.6824	1674.3	24.6824	1060.12	24.6824	812.056	24.6824	812.056	24.6824	966.061	24.6824	1284.93	24.6824	743.759	24.6824	745.667
24.7983	795.429	24.7983	863.267	24.7983	713.448	24.7983	807.193	24.7983	1227.36	24.7983	1028.22	24.7983	1376.18	24.7983	955.03	24.7983	943.672	24.7983	957.093	24.7983	881.539	24.7983	861.537	24.7983	915.419	24.7983	1103.28	24.7983	952.01	24.7983	1176.05	24.7983	1123.73	24.7983	1124.7	24.7983	1085.69	24.7983	797.565	24.7983	797.565	24.7983	1152.59	24.7983	1333.19	24.7983	725.151	24.7983	605.747
24.9142	838.659	24.9142	728.704	24.9142	854.7	24.9142	966.259	24.9142	1220.05	24.9142	980.801	24.9142	1120.44	24.9142	1022.32	24.9142	967.215	24.9142	874.798	24.9142	829.706	24.9142	909.478	24.9142	850.01	24.9142	1130.68	24.9142	986.796	24.9142	1050.96	24.9142	1002.25	24.9142	870.743	24.9142	1004.13	24.9142	858.646	24.9142	858.646	24.9142	1188.26	24.9142	1468.1	24.9142	794.177	24.9142	685.358
25.03	868.039	25.03	866.649	25.03	823.475	25.03	942.667	25.03	1099.61	25.03	1008.83	25.03	1006.88	25.03	963.182	25.03	1014.85	25.03	931.759	25.03	778.369	25.03	897.353	25.03	727.974	25.03	1077.63	25.03	1058.89	25.03	833.216	25.03	952.399	25.03	841.989	25.03	954.923	25.03	846.211	25.03	846.211	25.03	971.9	25.03	1382.91	25.03	757.934	25.03	761.057
25.1459	777.018	25.1459	776.102	25.1459	880.952	25.1459	888.948	25.1459	1013.15	25.1459	1074.08	25.1459	967.727	25.1459	1260.38	25.1459	1010.52	25.1459	930.293	25.1459	904.173	25.1459	934.747	25.1459	710.044	25.1459	1038.24	25.1459	1084.73	25.1459	909.869	25.1459	875.283	25.1459	992.649	25.1459	931.5	25.1459	935.5	25.1459	935.5	25.1459	824.816	25.1459	1185.34	25.1459	740.832	25.1459	866.598
25.2618	808.066	25.2618	787.303	25.2618	826.779	25.2618	949.276	25.2618	980.069	25.2618	1099.26	25.2618	1010.34	25.2618	1356.82	25.2618	885.594	25.2618	1080.49	25.2618	775.12	25.2618	894.845	25.2618	770.091	25.2618	849.247	25.2618	1093.92	25.2618	988.318	25.2618	786.231	25.2618	902.137	25.2618	973.646	25.2618	779.401	25.2618	779.401	25.2618	762.762	25.2618	1019.37	25.2618	862.602	25.2618	707.833
25.3777	862.75	25.3777	898.172	25.3777	774.454	25.3777	867.866	25.3777	973.717	25.3777	1225.56	25.3777	960.58	25.3777	1265.14	25.3777	989.148	25.3777	1157.21	25.3777	733.949	25.3777	980.204	25.3777	775.663	25.3777	743.973	25.3777	956.299	25.3777	910.762	25.3777	785.332	25.3777	840.743	25.3777	959.793	25.3777	796.235	25.3777	796.235	25.3777	738.866	25.3777	828.646	25.3777	918.155	25.3777	771.377
25.4936	815.327	25.4936	854.114	25.4936	819.37	25.4936	928.593	25.4936	1178.41	25.4936	1192.92	25.4936	939.09	25.4936	1131.33	25.4936	872.283	25.4936	1193.33	25.4936	762.801	25.4936	1068	25.4936	685.256	25.4936	725.237	25.4936	871.969	25.4936	852.366	25.4936	934.052	25.4936	708.602	25.4936	909.367	25.4936	825.558	25.4936	825.558	25.4936	736.374	25.4936	804.052	25.4936	822.697	25.4936	697.327
25.6094	735.089	25.6094	770.123	25.6094	814.282	25.6094	909.009	25.6094	1260.96	25.6094	1200.11	25.6094	1079.41	25.6094	959.182	25.6094	880.536	25.6094	1164.89	25.6094	856.246	25.6094	1058.58	25.6094	692.531	25.6094	643.014	25.6094	851.657	25.6094	783.805	25.6094	1072.23	25.6094	755.667	25.6094	791	25.6094	929.607	25.6094	929.607	25.6094	668.503	25.6094	780.627	25.6094	840.337	25.6094	687.617
25.7253	799.863	25.7253	776.104	25.7253	770.389	25.7253	927.556	25.7253	1230.87	25.7253	1188.93	25.7253	1135.84	25.7253	1151.52	25.7253	1044.28	25.7253	929.871	25.7253	761.157	25.7253	964.372	25.7253	592.073	25.7253	662.024	25.7253	743.057	25.7253	672.222	25.7253	944.565					25.7253	785.514	25.7253	785.514	25.7253	789.823	25.7253	743.945	25.7253	922.144	25.7253	670.839
25.8412	807.482	25.8412	809.418	25.8412	868.19	25.8412	794.691	25.8412	1213.07	25.8412	1354.99	25.8412	1475.42	25.8412	900.955	25.8412	1002.25	25.8412	928.374	25.8412	810.194	25.8412	905.242	25.8412	616.109	25.8412	641.406	25.8412	715.128	25.8412	630.433	25.8412	739.404					25.8412	703.639	25.8412	703.639	25.8412	781.004	25.8412	805.17	25.8412	912.224	25.8412	674.825
25.9571	688.697	25.9571	845.896	25.9571	845	25.9571	734.621	25.9571	1118.05	25.9571	1316	25.9571	1311.55	25.9571	927.091	25.9571	1171.02	25.9571	1032.92	25.9571	1022.69	25.9571	830.904	25.9571	672.379	25.9571	650.557	25.9571	699.568	25.9571	701.429	25.9571	623.245					25.9571	822	25.9571	822	25.9571	714.441	25.9571	1082.02	25.9571	764.545	25.9571	684.184
26.073	803.333	26.073	776.782	26.073	799.16	26.073	867.125	26.073	1001.28	26.073	1385.68	26.073	1030.32	26.073	926.682	26.073	1119.83	26.073	1039.84	26.073	967.56	26.073	864.617	26.073	768.134	26.073	646.115	26.073	689.891	26.073	653.908	26.073	695.667									26.073	671.225	26.073	1182.93	26.073	810.677	26.073	659.413
26.1888	860.001	26.1888	834.237	26.1888	825.784	26.1888	918.691	26.1888	1165.83	26.1888	1470.87	26.1888	1058.83	26.1888	948.333	26.1888	1110.42	26.1888	1026.91	26.1888	927.627	26.1888	858.967	26.1888	678.873	26.1888	626.015	26.1888	644.172	26.1888	662.745											26.1888	640.889	26.1888	1191.4	26.1888	739.582	26.1888	682.728
26.3047	872.083	26.3047	765.398	26.3047	729.653	26.3047	768.275	26.3047	1182.49	26.3047	1426.89	26.3047	1053.42	26.3047	748	26.3047	983.026	26.3047	1067.49	26.3047	1028.08	26.3047	844.668	26.3047	757.889	26.3047	679.062	26.3047	573.361	26.3047	601.667											26.3047	686.532	26.3047	990.442	26.3047	930.766	26.3047	746.425
26.4206	822.81	26.4206	795.076	26.4206	800.126	26.4206	822.111	26.4206	1175.84	26.4206	1077.3	26.4206	1169.71	26.4206	998.545	26.4206	892.738	26.4206	1046.77	26.4206	1347.66	26.4206	833.983	26.4206	758.022	26.4206	673.016	26.4206	605													26.4206	775.058	26.4206	831.588	26.4206	1051.67	26.4206	714.328
26.5365	863.458	26.5365	781.803	26.5365	923.618	26.5365	926.505	26.5365	1196.91	26.5365	909.706	26.5365	1165.52	26.5365	913.288	26.5365	872.264	26.5365	979.177	26.5365	1132.5	26.5365	753.157	26.5365	814.482	26.5365	698.333															26.5365	775.408	26.5365	768.564	26.5365	915.582	26.5365	705.347
26.6524	796.665	26.6524	782.417	26.6524	1034.03	26.6524	980.488	26.6524	1271.27	26.6524	1033.74	26.6524	1204.62	26.6524	864.091	26.6524	832.761	26.6524	965.983	26.6524	791.204	26.6524	704.833	26.6524	787.018																	26.6524	874.891	26.6524	697.072	26.6524	957.605	26.6524	721.145
26.7682	688.147	26.7682	774.619	26.7682	1008.95	26.7682	824.315	26.7682	1170.07	26.7682	1036.35	26.7682	1247.59	26.7682	891	26.7682	755.937	26.7682	1053.53	26.7682	759.875	26.7682	816.333	26.7682	627.281																	26.7682	911.667	26.7682	735.608	26.7682	1104.85	26.7682	775.962
26.8841	850.867	26.8841	893.292	26.8841	938.702	26.8841	849.819	26.8841	1230.66	26.8841	1019.43	26.8841	1019.04	26.8841	807.242	26.8841	833.702	26.8841	1131.2	26.8841	712.971			26.8841	673.428																			26.8841	811.463	26.8841	1082.7	26.8841	858.386
27	719.628	27	906.465	27	916.679	27	905.62	27	1124.34	27	1075.64	27	922.521	27	1064.45	27	933.733	27	912.764	27	659.168			27	640.182																			27	841.933	27	894.08	27	1012.4
27.1159	766.306	27.1159	826.732	27.1159	981.84	27.1159	873.333	27.1159	1240.59	27.1159	979.225	27.1159	944.64	27.1159	1051.67	27.1159	852.544	27.1159	796.029	27.1159	829.573			27.1159	634.222																			27.1159	853	27.1159	768.78	27.1159	993.585
27.2318	742.117	27.2318	869.351	27.2318	1101.23	27.2318	1122.46	27.2318	1145.28	27.2318	979.145	27.2318	1206.61	27.2318	1422.65	27.2318	893.044	27.2318	847.28	27.2318	674.485																									27.2318	811.379	27.2318	785.279
27.3476	858.134	27.3476	825.342	27.3476	1181.56	27.3476	1254	27.3476	1231.71	27.3476	980.107	27.3476	1055.37	27.3476	1209.18	27.3476	809.276	27.3476	785.235	27.3476	732.188																									27.3476	976.918	27.3476	823.303
27.4635	859.576	27.4635	802.428	27.4635	1243.62	27.4635	1155.36	27.4635	1317.31	27.4635	809.351	27.4635	1187.23	27.4635	1005.14	27.4635	813.404	27.4635	709.454	27.4635	675.985																									27.4635	1064.42	27.4635	936.254
27.5794	858.89	27.5794	1010.74	27.5794	967.048	27.5794	1061.97	27.5794	1130.67	27.5794	942.552	27.5794	959.901	27.5794	903.849	27.5794	953.132	27.5794	670.706	27.5794	872.214																									27.5794	1081.61	27.5794	719.171
27.6953	828.431	27.6953	1004.66	27.6953	862.764	27.6953	1086.72	27.6953	1141.95	27.6953	1164.05	27.6953	1035.94	27.6953	819.727	27.6953	1123.72	27.6953	802.615	27.6953	846.667																									27.6953	1092.03	27.6953	1062.78
27.8112	854.4	27.8112	1067.29	27.8112	943.265	27.8112	1093.11	27.8112	943.967	27.8112	1264.15	27.8112	1199.45	27.8112	757.151	27.8112	1003.3	27.8112	663.501																											27.8112	976.153	27.8112	1034.99
27.927	914.968	27.927	1018.38	27.927	923.706	27.927	912.593	27.927	1057.78	27.927	1031.77	27.927	1063.05	27.927	725.727	27.927	758.214	27.927	683.28																											27.927	901.426	27.927	854.438
28.0429	801.38	28.0429	998.133	28.0429	790.049	28.0429	834.039	28.0429	1017.2	28.0429	1070.06	28.0429	857.933	28.0429	863	28.0429	654.026	28.0429	805.705																											28.0429	681.385	28.0429	718.826
28.1588	831.163	28.1588	874.933	28.1588	763.971	28.1588	725.125	28.1588	1087.44	28.1588	988.92	28.1588	909.875	28.1588	635.455	28.1588	746.666	28.1588	781.99																											28.1588	707	28.1588	746.016
28.2747	737.622	28.2747	866.771	28.2747	918.255	28.2747	827.3	28.2747	1051.31	28.2747	954.189	28.2747	1061.08	28.2747	697.424	28.2747	753.735	28.2747	918.666																													28.2747	714.614
28.3906	833.856	28.3906	947.222	28.3906	964.889	28.3906	768.133	28.3906	943.719	28.3906	871.128	28.3906	908.125	28.3906	682.5	28.3906	714.448	28.3906	994.414																													28.3906	690.386
28.5064	775.038	28.5064	976.673	28.5064	942.838	28.5064	823.204	28.5064	920.695	28.5064	879.566	28.5064	830.128	28.5064	611.939	28.5064	767.098	28.5064	936.29																													28.5064	672
28.6223	845.399	28.6223	1036.26	28.6223	937.703	28.6223	902.05	28.6223	925.333	28.6223	953.696	28.6223	866.852	28.6223	641.561	28.6223	778.913	28.6223	855.934
28.7382	826.738	28.7382	1150.54	28.7382	991.663	28.7382	877.403	28.7382	1075.8	28.7382	800.866	28.7382	880.632	28.7382	669.091	28.7382	718.701	28.7382	683.02
28.8541	821.179	28.8541	1104.84	28.8541	931.506	28.8541	1062.12	28.8541	940.463	28.8541	812.958	28.8541	945.691	28.8541	594.924	28.8541	767.81	28.8541	660.82
28.9699	889.259	28.9699	1018.12	28.9699	981.73	28.9699	1140.73	28.9699	1075.79	28.9699	738.509	28.9699	1200.31	28.9699	653.303	28.9699	840.518	28.9699	657.381
29.0858	897.495	29.0858	1156.8	29.0858	1044.39	29.0858	1015.5	29.0858	1010.99	29.0858	741.936	29.0858	809.771	29.0858	701.045	29.0858	832.859	29.0858	731.261
29.2017	953.455	29.2017	1647.29	29.2017	1033.24	29.2017	976	29.2017	1157.52	29.2017	775.568	29.2017	851.916	29.2017	762.636	29.2017	768.946	29.2017	649.669
29.3176	831.471	29.3176	1601.71	29.3176	1071.21	29.3176	1071.29	29.3176	1254.15	29.3176	659.876	29.3176	722.022	29.3176	629.333	29.3176	681.033	29.3176	611
29.4335	848.298	29.4335	1411.46	29.4335	1086.2	29.4335	1202.26	29.4335	1098.92	29.4335	787.447	29.4335	721.789	29.4335	583.273	29.4335	677.443
29.5493	903.36	29.5493	1151.36	29.5493	1258.57	29.5493	1221.16	29.5493	899.605	29.5493	773.882	29.5493	664.447	29.5493	670.197	29.5493	647.111
29.6652	962.101	29.6652	1143.84	29.6652	1378.37	29.6652	1451.89	29.6652	835.89	29.6652	642.467	29.6652	703.531	29.6652	717.455
29.7811	1009.35	29.7811	1263.47	29.7811	1228.02	29.7811	1490.96	29.7811	852.492	29.7811	692.119	29.7811	742.579	29.7811	768.273
29.897	1078.75	29.897	1123.82	29.897	1042.4	29.897	1407.61	29.897	843.012	29.897	764.687	29.897	609.236	29.897	720.182
30.0129	1122.94	30.0129	1377.86	30.0129	976.952	30.0129	1496.18	30.0129	719.105	30.0129	729.346	30.0129	747.655	30.0129	640.712
30.1287	1150.34	30.1287	1161.24	30.1287	939.137	30.1287	1442.12	30.1287	674.86	30.1287	754.823	30.1287	695.685	30.1287	711.455
30.2446	1334.49	30.2446	1106.64	30.2446	946.837	30.2446	1423.17	30.2446	723.956	30.2446	896.353	30.2446	933.217	30.2446	740.015
30.3605	1984.97	30.3605	996.674	30.3605	976.054	30.3605	1302.33	30.3605	800.537	30.3605	977.962	30.3605	739.871	30.3605	761.667
30.4764	1721.24	30.4764	923.058	30.4764	901.23	30.4764	1091.97	30.4764	771.711	30.4764	873.499	30.4764	767.538	30.4764	763.364
30.5923	1549.01	30.5923	1071.16	30.5923	762.5	30.5923	967.222	30.5923	658.1	30.5923	796.478	30.5923	591.622	30.5923	643
30.7081	1344.9	30.7081	1057.09	30.7081	779.979	30.7081	752.899	30.7081	623.722	30.7081	948.971	30.7081	779.928
30.824	1313.03	30.824	1074.4	30.824	810.889	30.824	774.747	30.824	614.176	30.824	1130.05	30.824	685.421
30.9399	1372.73	30.9399	1109.28	30.9399	1089.37	30.9399	748.139	30.9399	709.538	30.9399	1245.3	30.9399	777.061
31.0558	1427.94	31.0558	1099.19	31.0558	945.845	31.0558	956.823	31.0558	711.294	31.0558	877.072	31.0558	708.097
31.1717	1445.31	31.1717	1266.93	31.1717	942.718	31.1717	839.348	31.1717	775.678	31.1717	716.412	31.1717	681
31.2875	1389.75	31.2875	1388.51	31.2875	1168.01	31.2875	802.667	31.2875	803.814	31.2875	717.313
31.4034	1206.97	31.4034	1291.73	31.4034	1250.85	31.4034	877.281	31.4034	832.187	31.4034	781.081
31.5193	1223.36	31.5193	1595.03	31.5193	1142.15	31.5193	855.325	31.5193	909.082	31.5193	690.874
31.6352	1461.26	31.6352	1400.59	31.6352	1082.14	31.6352	1032.73	31.6352	1098.73	31.6352	782.572
31.7511	1130.41	31.7511	1373.83	31.7511	968.129	31.7511	1091.31	31.7511	996.105	31.7511	762.821
31.8669	1051.33	31.8669	1094.53	31.8669	981.34	31.8669	1062.95	31.8669	885.344	31.8669	649.292
31.9828	848.647	31.9828	960.144	31.9828	920.296	31.9828	936.518	31.9828	738.507	31.9828	638.09
32.0987	775.786	32.0987	811.033	32.0987	930.893	32.0987	922.109	32.0987	786.315	32.0987	619.377
32.2146	820.326	32.2146	798.266	32.2146	1074.19	32.2146	767.909	32.2146	659.759	32.2146	617.111
32.3305	856.508	32.3305	921.459	32.3305	1226.89	32.3305	714	32.3305	657.494
32.4463	1035.02	32.4463	914.27	32.4463	1222.62	32.4463	684.066	32.4463	742.51
32.5622	874.486	32.5622	998.881	32.5622	1273.55	32.5622	654.565	32.5622	763.185
32.6781	1108.67	32.6781	1011.27	32.6781	1305.28	32.6781	704.537	32.6781	805.395
32.794	1101.34	32.794	1177.49	32.794	1220.35	32.794	727.936	32.794	648.667
32.9099	934.989	32.9099	955.199	32.9099	1463.18	32.9099	689.202
33.0257	897.227	33.0257	776.639	33.0257	1534.52	33.0257	664.685
33.1416	911.382	33.1416	717.828	33.1416	1263.55	33.1416	650.545
33.2575	855.709	33.2575	931.268	33.2575	1065.32	33.2575	627.655
33.3734	770.478	33.3734	866.17	33.3734	1005.76	33.3734	696.333
33.4893	819.713	33.4893	830.401	33.4893	994.516
33.6051	694.404	33.6051	762.342	33.6051	860.802
33.721	668.626	33.721	679.548	33.721	856.099
33.8369	691.898	33.8369	737.581	33.8369	941.475
33.9528	731.116	33.9528	775.031	33.9528	719.112
34.0687	732.1	34.0687	678.333	34.0687	700.667
34.1845	767.319
34.3004	712.487
34.4163	671.697
34.5322	680.649
34.6481	673.535
34.7639	732
[truncated: 958 more columns]

## Sheet: Supp. Fig. 7b
Data points used for the plot in Supplementary Fig. 7b
[Template] (pM)	Test 1	Test 2	Test 3
0.976562	0.340162	0.436007	1.95453
1.95312	2.79898	4.79265	4.83846
3.90625	1.74036	5.84237	8.29715
7.8125	8.73921	6.65408	9.80155
15.625	6.70006	10.0761	11.6137
31.25	9.43827	12.5047	11.2891
62.5	12.4495	13.6488	12.7725
125	12.6558	14.9582	13.7363
250	13.6136	16.2192	14.4769
500	14.3402	15.72	14.4051
1000	15.5643	15.754	14.4274
Plot created with MATLAB; fit shown in Supplementary Fig. 7b obtained using the ‘rat11’ model in MATLAB.
Fit: y = (27.9177x + 2.2622) / (x + 2.4425), R^2 = 0.9167.
